# Supplementary material for: Association between Gut Microbiota and Biological Aging: A Two-Sample Mendelian Randomization Study
Source: Microorganisms. 2024 Feb 11;12(2):370. doi: 10.3390/microorganisms12020370 (PMC10891714; doi:10.3390/microorganisms12020370)
Supplement: Supplementary file 1 [file microorganisms-12-00370-s001.zip]

Archive with 3 entries (3 files):
- Figure_S1.pdf
- Figure_S2.pdf
- Supplemental_Tables.xlsx
