# Supplementary material for: Association between Gut Microbiota and Biological Aging: A Two-Sample Mendelian Randomization Study
Source: Microorganisms. 2024 Feb 11;12(2):370. doi: 10.3390/microorganisms12020370 (PMC10891714; doi:10.3390/microorganisms12020370)
Supplement: Supplementary file 1 [file microorganisms-12-00370-s001.zip › Supplemental_Tables.xlsx]

## Sheet: Content
	Additional fle 1 (Supplemental Tables)
	Supplementary Table 1. Instrumental variables used in MR analysis of the association between gut microbiota and BioageAccel
	Supplementary Table 2. Instrumental variables used in MR analysis of the association between gut microbiota and PhenoageAccel
	Supplementary Table 3. Full result of MR estimates for the association between gut microbiota and BioageAccel
	Supplementary Table 4. Full result of MR estimates for the association between gut microbiota and PhenoageAccel
	Supplementary Table 5. The heterogeneity of gut microbiota instrumental variables (BioageAccel)
	Supplementary Table 6. The heterogeneity of gut microbiota instrumental variables (PhenoageAccel)
	Supplementary Table 7. Directional horizontal pleiotropy assessed by intercept term in MR Egger regression of the association between gut microbiota and BioageAccel
	Supplementary Table 8. Directional horizontal pleiotropy assessed by intercept term in MR Egger regression of the association between gut microbiota and PhenoageAccel
	Supplementary Table 9. MR-PRESSO analysis for the association between gut microbiota and BioageAccel
	Supplementary Table 10. MR-PRESSO analysis for the association between gut microbiota and PhenoageAccel
	Supplementary Table 11. Instrumental variables used in the MR analysis of the association between BioageAccel and gut microbiota
	Supplementary Table 12. Instrumental variables used in the MR analysis of the association between PhenoageAccel and gut microbiota
	Supplementary Table 13. Full result of MR estimates for the association between BioageAccel and gut microbiota
	Supplementary Table 14. Full result of MR estimates for the association between PhenoageAccel and gut microbiota
	Supplementary Table 15. The heterogeneity of BioageAccel instrumental variables
	Supplementary Table 16. The heterogeneity of PhenoageAccel instrumental variables
	Supplementary Table 17. Directional horizontal pleiotropy assessed by intercept term in MR Egger regression of the association between BioageAccel and gut microbiota
	Supplementary Table 18. Directional horizontal pleiotropy assessed by intercept term in MR Egger regression of the association between PhenoageAccel and gut microbiota
	Supplementary Table 19. MR-PRESSO analysis for the association between BioageAccel and gut microbiota
	Supplementary Table 20. MR-PRESSO analysis for the association between PhenoageAccel and gut microbiota
	Supplementary Table 21. Details of studies and datasets used for analyses

## Sheet: Table_S1
	Supplementary Table 1. Instrumental variables used in MR analysis of the association between gut microbiota and BioageAccel
	SNP	Exposure	Effect allele	Other allele	beta.exposure	se.exposure	P-value.exposure	beta.outcome	se.outcome	P-value.outcome	MAF
	rs10074000	genus..Clostridiuminnocuumgroup.id.14397	T	C	-0.102648	0.0227508	7e-06	-0.00730026	0.00878144	0.405788	0.4135
	rs10506058	genus..Clostridiuminnocuumgroup.id.14397	A	G	0.0997048	0.0221926	8.92e-06	-0.00578835	0.00872388	0.507006	0.3966
	rs1942371	genus..Clostridiuminnocuumgroup.id.14397	G	A	-0.157938	0.034187	4.06e-06	-0.00380494	0.0135862	0.779432	0.1302
	rs40656	genus..Clostridiuminnocuumgroup.id.14397	C	T	0.142664	0.0311021	8.62e-06	-0.000554257	0.0117119	0.962255	0.1889
	rs4869133	genus..Clostridiuminnocuumgroup.id.14397	G	A	-0.180591	0.0409505	7.24e-06	0.0203739	0.0156612	0.193287	0.08847
	rs61267978	genus..Clostridiuminnocuumgroup.id.14397	T	C	0.14708	0.0320875	5.59e-06	-0.015505	0.0127133	0.222621	0.1243
	rs6577484	genus..Clostridiuminnocuumgroup.id.14397	G	A	0.160425	0.0360857	8.41e-06	0.00784213	0.013233	0.553436	0.1481
	rs6890185	genus..Clostridiuminnocuumgroup.id.14397	T	C	0.113424	0.0233137	1.12e-06	0.00481205	0.00909055	0.596565	0.3111
	rs77845139	genus..Clostridiuminnocuumgroup.id.14397	A	G	-0.114993	0.0257186	8.41e-06	-0.0151411	0.00983386	0.123636	0.2952
	rs112617308	genus..Eubacteriumbrachygroup.id.11296	T	C	-0.170873	0.0362844	2.38e-06	0.0165158	0.0143204	0.248785	0.07952
	rs12151423	genus..Eubacteriumbrachygroup.id.11296	A	G	0.101329	0.0227324	9.27e-06	-0.0151872	0.00861467	0.0779096	0.4791
	rs13139592	genus..Eubacteriumbrachygroup.id.11296	T	C	-0.145997	0.0327192	7.97e-06	0.0140625	0.0119535	0.239422	0.1223
	rs1384962	genus..Eubacteriumbrachygroup.id.11296	A	G	0.120888	0.0266264	6.99e-06	-0.0144207	0.0102642	0.160036	0.2107
	rs2913110	genus..Eubacteriumbrachygroup.id.11296	C	T	0.105143	0.022942	4.56e-06	-0.0148836	0.00871328	0.0876083	0.3777
	rs4862235	genus..Eubacteriumbrachygroup.id.11296	G	A	0.104806	0.0225751	3.73e-06	0.0110473	0.00868612	0.203432	0.4443
	rs62348779	genus..Eubacteriumbrachygroup.id.11296	T	C	-0.201481	0.043286	3.78e-06	0.00283079	0.0164667	0.863508	0.08151
	rs6591893	genus..Eubacteriumbrachygroup.id.11296	G	A	0.108225	0.0240319	7.34e-06	-0.00798947	0.00927313	0.388923	0.3479
	rs720439	genus..Eubacteriumbrachygroup.id.11296	A	G	-0.111927	0.0251252	7.03e-06	0.0174812	0.00993038	0.0783441	0.2515
	rs73199919	genus..Eubacteriumbrachygroup.id.11296	T	C	-0.236717	0.0531335	8.16e-06	-0.0161583	0.0174977	0.355771	0.05666
	rs1020520	genus..Eubacteriumcoprostanoligenesgroup.id.11375	T	G	-0.0590705	0.0132929	8.89e-06	-0.00561179	0.0108427	0.604763	0.2038
	rs10444197	genus..Eubacteriumcoprostanoligenesgroup.id.11375	A	G	-0.0505823	0.0113455	5.98e-06	-0.00415998	0.00913973	0.648999	0.3678
	rs11052069	genus..Eubacteriumcoprostanoligenesgroup.id.11375	T	C	0.0477832	0.0107833	9.38e-06	0.00212625	0.00862265	0.805226	0.4344
	rs11720857	genus..Eubacteriumcoprostanoligenesgroup.id.11375	C	T	0.0630776	0.0144485	9.26e-06	-0.0239561	0.0113197	0.0343177	0.1769
	rs12906958	genus..Eubacteriumcoprostanoligenesgroup.id.11375	C	T	-0.0533159	0.0115935	4.35e-06	0.00498666	0.00926432	0.590394	0.3022
	rs17159861	genus..Eubacteriumcoprostanoligenesgroup.id.11375	C	T	0.0962228	0.0168388	1.04e-08	0.0268805	0.0133339	0.043805	0.1332
	rs2644213	genus..Eubacteriumcoprostanoligenesgroup.id.11375	G	A	0.0538845	0.0121245	9.86e-06	-0.0083773	0.0101404	0.40873	0.2366
	rs4076415	genus..Eubacteriumcoprostanoligenesgroup.id.11375	T	G	0.0515152	0.0110294	1.99e-06	0.00809101	0.0087944	0.357563	0.4006
	rs62024432	genus..Eubacteriumcoprostanoligenesgroup.id.11375	C	T	-0.0769698	0.0172101	7.5e-06	0.00847936	0.0142278	0.551194	0.1252
	rs6762473	genus..Eubacteriumcoprostanoligenesgroup.id.11375	C	A	0.0521584	0.0112353	4.26e-06	0.00255506	0.00901663	0.776892	0.3569
	rs76898927	genus..Eubacteriumcoprostanoligenesgroup.id.11375	G	A	0.123055	0.0266375	4.79e-06	0.0120113	0.0200612	0.549351	0.04771
	rs79895140	genus..Eubacteriumcoprostanoligenesgroup.id.11375	T	C	-0.0641017	0.0141153	8.62e-06	-0.0111607	0.0110977	0.314571	0.2167
	rs9648214	genus..Eubacteriumcoprostanoligenesgroup.id.11375	T	C	-0.0828719	0.016431	2.52e-07	-0.0264474	0.0127678	0.0383201	0.1183
	rs12719051	genus..Eubacteriumeligensgroup.id.14372	A	G	0.0916626	0.0208183	7.12e-06	0.0261242	0.0136761	0.0561064	0.1004
	rs182318	genus..Eubacteriumeligensgroup.id.14372	G	A	-0.0824941	0.0195615	8.4e-06	0.0149847	0.0158086	0.343189	0.07753
	rs2200429	genus..Eubacteriumeligensgroup.id.14372	A	G	-0.0888825	0.0198479	5.3e-06	-0.00437879	0.0151604	0.772711	0.07356
	rs265534	genus..Eubacteriumeligensgroup.id.14372	T	G	-0.0563756	0.0120127	2.27e-06	-0.000893636	0.00865423	0.917757	0.4553
	rs4583233	genus..Eubacteriumeligensgroup.id.14372	A	C	0.0670205	0.0128122	2.84e-07	-0.00120818	0.00900117	0.893225	0.334
	rs56080211	genus..Eubacteriumeligensgroup.id.14372	C	T	0.123093	0.0282743	9.14e-06	0.00332174	0.0176702	0.850888	0.0557
	rs6923695	genus..Eubacteriumeligensgroup.id.14372	T	G	0.103268	0.0229524	4.87e-06	-0.00449061	0.0159497	0.77829	0.05666
	rs10147907	genus..Eubacteriumfissicatenagroup.id.14373	T	G	0.172263	0.039601	8.27e-06	0.0128621	0.0152919	0.400289	0.06859
	rs11818408	genus..Eubacteriumfissicatenagroup.id.14373	G	A	0.10585	0.0237114	8.2e-06	0.00531377	0.00864143	0.538609	0.4771
	rs11876297	genus..Eubacteriumfissicatenagroup.id.14373	T	C	0.131469	0.0281712	2.67e-06	-0.0237785	0.0101303	0.0189118	0.2157
	rs151257695	genus..Eubacteriumfissicatenagroup.id.14373	A	G	0.20951	0.0454847	3.1e-06	0.0479652	0.0167561	0.00420245	0.08052
	rs1768152	genus..Eubacteriumfissicatenagroup.id.14373	T	C	0.139489	0.0316186	8.7e-06	-0.00103043	0.0121701	0.932525	0.1372
	rs2733072	genus..Eubacteriumfissicatenagroup.id.14373	G	A	0.109644	0.0228306	1.49e-06	0.00134455	0.00879125	0.878444	0.4652
	rs3771393	genus..Eubacteriumfissicatenagroup.id.14373	C	T	0.130842	0.0266671	7.38e-07	-0.000865238	0.0097408	0.92922	0.2843
	rs6934739	genus..Eubacteriumfissicatenagroup.id.14373	A	G	0.111463	0.0252788	9.75e-06	0.00479494	0.00950625	0.613981	0.2952
	rs7104872	genus..Eubacteriumfissicatenagroup.id.14373	G	A	0.138612	0.0291906	2.73e-06	-0.0347669	0.0109607	0.00151414	0.1779
	rs10501370	genus..Eubacteriumhalliigroup.id.11338	C	T	-0.115589	0.0252489	5.42e-06	-0.0296757	0.0201707	0.141229	0.05268
	rs10798999	genus..Eubacteriumhalliigroup.id.11338	C	T	0.0601661	0.0126752	2.61e-06	0.00719747	0.0103364	0.486227	0.2157
	rs10808115	genus..Eubacteriumhalliigroup.id.11338	A	C	-0.0504747	0.0109922	4.42e-06	-0.0155299	0.00855188	0.069376	0.4781
	rs117748144	genus..Eubacteriumhalliigroup.id.11338	T	C	-0.126582	0.028712	7.86e-06	-0.0310145	0.0189045	0.100883	0.04274
	rs13116360	genus..Eubacteriumhalliigroup.id.11338	T	C	0.154124	0.0297185	2.94e-07	-0.0363991	0.018645	0.0509124	0.06262
	rs138531890	genus..Eubacteriumhalliigroup.id.11338	A	G	0.153138	0.0349456	5.43e-06	-0.0224072	0.0191072	0.240912	0.05368
	rs17074066	genus..Eubacteriumhalliigroup.id.11338	T	C	-0.0813986	0.0189272	9.35e-06	0.0165999	0.0151048	0.271776	0.09145
	rs17474256	genus..Eubacteriumhalliigroup.id.11338	G	A	0.0810805	0.0184573	9.45e-06	0.0119386	0.0144182	0.407658	0.1233
	rs281379	genus..Eubacteriumhalliigroup.id.11338	A	G	-0.0499523	0.0112153	9.33e-06	-0.00300568	0.00858335	0.726207	0.4602
	rs28584818	genus..Eubacteriumhalliigroup.id.11338	A	G	0.126115	0.0268627	4.43e-06	0.00784186	0.0190546	0.680672	0.06859
	rs60254196	genus..Eubacteriumhalliigroup.id.11338	A	G	-0.0522832	0.0111865	2.7e-06	-0.0126285	0.00862026	0.142927	0.4592
	rs630939	genus..Eubacteriumhalliigroup.id.11338	C	T	-0.0508914	0.0114352	9.16e-06	-0.0110503	0.00871043	0.204574	0.3996
	rs6550770	genus..Eubacteriumhalliigroup.id.11338	T	C	-0.198087	0.0443545	4.82e-06	0.0236154	0.018943	0.212524	0.0517
	rs74018587	genus..Eubacteriumhalliigroup.id.11338	C	T	0.208943	0.043822	3.7e-06	-0.0222599	0.0243211	0.36006	0.03678
	rs78056098	genus..Eubacteriumhalliigroup.id.11338	G	T	-0.0507411	0.0113758	8.29e-06	0.0153429	0.00897167	0.0872382	0.3608
	rs949971	genus..Eubacteriumhalliigroup.id.11338	T	G	-0.0540164	0.0116101	3.29e-06	0.00699897	0.00884707	0.428882	0.3837
	rs10263623	genus..Eubacteriumnodatumgroup.id.11297	C	T	0.193496	0.0439023	8.91e-06	-0.00710288	0.0140352	0.612803	0.1044
	rs10458299	genus..Eubacteriumnodatumgroup.id.11297	T	C	-0.187753	0.041969	8.37e-06	0.00450008	0.0152751	0.768298	0.08052
	rs11006576	genus..Eubacteriumnodatumgroup.id.11297	A	G	-0.110167	0.024593	7.99e-06	-0.00433332	0.00865108	0.616442	0.4871
	rs113893692	genus..Eubacteriumnodatumgroup.id.11297	C	T	-0.185107	0.0403573	5.76e-06	0.0254228	0.013362	0.0570902	0.09841
	rs34297067	genus..Eubacteriumnodatumgroup.id.11297	A	G	-0.186907	0.0341475	6.6e-08	-0.0124088	0.0118799	0.296245	0.1392
	rs61841040	genus..Eubacteriumnodatumgroup.id.11297	G	T	0.160621	0.0341609	3.56e-06	0.00488573	0.0119002	0.681396	0.166
	rs6818880	genus..Eubacteriumnodatumgroup.id.11297	A	G	-0.110081	0.0245964	7.83e-06	0.00744938	0.00868038	0.39079	0.4553
	rs77910827	genus..Eubacteriumnodatumgroup.id.11297	C	T	0.201788	0.0413568	9.05e-07	0.000581634	0.0142922	0.967538	0.1034
	rs7827125	genus..Eubacteriumnodatumgroup.id.11297	C	T	0.1223	0.0271331	7.17e-06	0.00591671	0.00955845	0.535914	0.2823
	rs7880204	genus..Eubacteriumnodatumgroup.id.11297	T	C	-0.125454	0.0275303	6.84e-06	0.0139044	0.0097213	0.15263	0.2475
	rs9425984	genus..Eubacteriumnodatumgroup.id.11297	T	C	-0.130234	0.0292347	7.21e-06	-0.00512879	0.0101639	0.613834	0.2386
	rs12129908	genus..Eubacteriumoxidoreducensgroup.id.11339	C	A	0.0893272	0.0198333	5.8e-06	-0.00260838	0.0086645	0.763382	0.4473
	rs12423772	genus..Eubacteriumoxidoreducensgroup.id.11339	G	T	0.14098	0.0295029	2.63e-06	0.039839	0.0141081	0.00474522	0.1501
	rs2973294	genus..Eubacteriumoxidoreducensgroup.id.11339	G	T	0.0923559	0.0195439	2.39e-06	-0.0146174	0.00860113	0.0892298	0.4205
	rs34561138	genus..Eubacteriumoxidoreducensgroup.id.11339	G	A	0.216145	0.045992	2.51e-06	6.44e-05	0.0170425	0.996983	0.05865
	rs440215	genus..Eubacteriumoxidoreducensgroup.id.11339	C	T	0.0932766	0.0195294	1.65e-06	0.0145424	0.0086326	0.0920675	0.4622
	rs10248854	genus..Eubacteriumrectalegroup.id.14374	C	A	-0.0527827	0.0113463	4.21e-06	-0.000983041	0.00897025	0.912735	0.3598
	rs10797540	genus..Eubacteriumrectalegroup.id.14374	A	G	0.0503179	0.0108389	3.53e-06	0.00757193	0.00863605	0.380605	0.4344
	rs143694765	genus..Eubacteriumrectalegroup.id.14374	T	C	0.0870025	0.019779	9.75e-06	-0.0103169	0.0144875	0.476388	0.09443
	rs2884897	genus..Eubacteriumrectalegroup.id.14374	A	G	-0.129364	0.0289021	6.44e-06	-0.0471138	0.0202433	0.0199452	0.05268
	rs314726	genus..Eubacteriumrectalegroup.id.14374	T	C	0.0528824	0.0109486	1.38e-06	0.00619753	0.00868355	0.475407	0.4573
	rs35398954	genus..Eubacteriumrectalegroup.id.14374	A	G	-0.0901402	0.0174602	5.4e-07	-0.0475671	0.0138286	0.000582225	0.1213
	rs59427698	genus..Eubacteriumrectalegroup.id.14374	A	G	-0.0576035	0.0130853	5.37e-06	0.000655959	0.0099954	0.947676	0.2028
	rs62547233	genus..Eubacteriumrectalegroup.id.14374	A	G	0.0536319	0.0120201	9.9e-06	0.0233284	0.00943642	0.0134297	0.3072
	rs10131724	genus..Eubacteriumruminantiumgroup.id.11340	A	C	-0.199832	0.0414577	2.39e-06	-0.0106298	0.018216	0.559529	0.0636
	rs10923018	genus..Eubacteriumruminantiumgroup.id.11340	G	A	0.0726438	0.0160924	6.8e-06	0.0110937	0.00862204	0.19821	0.4722
	rs11637981	genus..Eubacteriumruminantiumgroup.id.11340	G	T	-0.073258	0.0160888	5.44e-06	-0.00997226	0.00865281	0.249121	0.4841
	rs13025464	genus..Eubacteriumruminantiumgroup.id.11340	T	C	-0.0737077	0.0163786	6.97e-06	0.0142865	0.00887646	0.107511	0.3827
	rs139749	genus..Eubacteriumruminantiumgroup.id.11340	C	T	-0.0845439	0.0171791	8.59e-07	-0.00151341	0.00913309	0.868388	0.3419
	rs16891896	genus..Eubacteriumruminantiumgroup.id.11340	G	A	-0.174787	0.0390573	2.38e-06	-0.025841	0.0194445	0.183861	0.05865
	rs17519472	genus..Eubacteriumruminantiumgroup.id.11340	C	T	0.107804	0.0233984	4.7e-06	0.0230553	0.0122202	0.0592068	0.1541
	rs209813	genus..Eubacteriumruminantiumgroup.id.11340	G	A	-0.103488	0.0236391	9.23e-06	0.00604173	0.0131477	0.645855	0.166
	rs2116427	genus..Eubacteriumruminantiumgroup.id.11340	A	G	0.0911461	0.0182353	4.67e-07	-0.000386307	0.0099676	0.969085	0.2565
	rs2229917	genus..Eubacteriumruminantiumgroup.id.11340	A	G	0.153538	0.0323922	2.16e-06	0.0110356	0.0174511	0.527143	0.0666
	rs2418654	genus..Eubacteriumruminantiumgroup.id.11340	C	T	-0.0748879	0.0165852	6.17e-06	0.00469328	0.00871831	0.590353	0.4781
	rs2817174	genus..Eubacteriumruminantiumgroup.id.11340	C	T	-0.0734306	0.0163687	7.87e-06	-0.00725709	0.00884709	0.412057	0.4294
	rs57340348	genus..Eubacteriumruminantiumgroup.id.11340	T	C	-0.0979429	0.0212166	4.93e-06	0.00182392	0.0109826	0.868099	0.2147
	rs606117	genus..Eubacteriumruminantiumgroup.id.11340	A	G	0.0833243	0.018056	4.82e-06	-0.00152709	0.00933191	0.870013	0.332
	rs6676699	genus..Eubacteriumruminantiumgroup.id.11340	G	T	-0.0888124	0.0196447	6.38e-06	0.0124161	0.0107179	0.246682	0.2217
	rs7000472	genus..Eubacteriumruminantiumgroup.id.11340	A	G	-0.0762282	0.016523	4.07e-06	-0.00515951	0.00880667	0.557967	0.3618
	rs72836424	genus..Eubacteriumruminantiumgroup.id.11340	C	T	-0.139825	0.030069	2.62e-06	0.00191212	0.0152156	0.899994	0.09543
	rs73139629	genus..Eubacteriumruminantiumgroup.id.11340	A	C	-0.115098	0.0247909	5.36e-06	-0.00461235	0.0133349	0.729429	0.1322
	rs11617697	genus..Eubacteriumventriosumgroup.id.11341	A	G	-0.143349	0.0286241	7.22e-07	0.0183656	0.0199099	0.356301	0.04771
	rs12964517	genus..Eubacteriumventriosumgroup.id.11341	G	A	0.0587198	0.0123453	2.07e-06	0.00245665	0.00917489	0.788886	0.3161
	rs13082419	genus..Eubacteriumventriosumgroup.id.11341	C	T	-0.0715522	0.016137	9.56e-06	0.00771456	0.0118357	0.514527	0.17
	rs16884680	genus..Eubacteriumventriosumgroup.id.11341	G	T	-0.0906428	0.0191909	1.74e-06	0.0357137	0.014691	0.0150576	0.1074
	rs35179274	genus..Eubacteriumventriosumgroup.id.11341	C	T	-0.0627263	0.013786	5.76e-06	0.0120295	0.0101654	0.23666	0.2435
	rs3809430	genus..Eubacteriumventriosumgroup.id.11341	T	C	-0.0548171	0.0118426	3.55e-06	-0.0146778	0.00881925	0.0960543	0.3479
	rs57199565	genus..Eubacteriumventriosumgroup.id.11341	T	C	0.0783394	0.0160257	7.97e-07	0.0107662	0.012081	0.372839	0.2406
	rs66746423	genus..Eubacteriumventriosumgroup.id.11341	C	T	0.0751501	0.0164978	6.11e-06	-0.00598346	0.0122018	0.623868	0.1561
	rs6704822	genus..Eubacteriumventriosumgroup.id.11341	A	G	0.0739179	0.0166705	6.62e-06	-0.00153356	0.0123878	0.901477	0.1163
	rs72783037	genus..Eubacteriumventriosumgroup.id.11341	C	A	0.0658926	0.0143747	6.55e-06	-0.0116154	0.0106683	0.276252	0.1869
	rs73615400	genus..Eubacteriumventriosumgroup.id.11341	T	C	-0.0956303	0.0193428	9.54e-07	-0.0162397	0.0152107	0.285679	0.09046
	rs73849225	genus..Eubacteriumventriosumgroup.id.11341	T	C	0.0975711	0.0224388	5.21e-06	-0.0397211	0.0173588	0.0221235	0.07952
	rs78250280	genus..Eubacteriumventriosumgroup.id.11341	G	A	0.0749762	0.0164404	3.36e-06	-0.0212262	0.0118698	0.0737353	0.1491
	rs876734	genus..Eubacteriumventriosumgroup.id.11341	C	T	-0.0618696	0.0132532	2.89e-06	-0.0161641	0.00995592	0.104468	0.2893
	rs9316536	genus..Eubacteriumventriosumgroup.id.11341	T	G	-0.0817111	0.0183121	7.84e-06	-0.00842803	0.0150393	0.575206	0.1362
	rs10140184	genus..Eubacteriumxylanophilumgroup.id.14375	A	C	0.0576795	0.012599	4.96e-06	0.00132074	0.00917682	0.885563	0.4125
	rs10917203	genus..Eubacteriumxylanophilumgroup.id.14375	A	C	0.0612633	0.0130917	3.15e-06	-0.00948034	0.00912624	0.298898	0.335
	rs112176119	genus..Eubacteriumxylanophilumgroup.id.14375	C	T	-0.113455	0.0245762	3.33e-06	0.0292467	0.01609	0.0691109	0.06461
	rs13239072	genus..Eubacteriumxylanophilumgroup.id.14375	G	A	0.0687427	0.0142728	1.82e-06	-0.00475077	0.00974686	0.625964	0.2753
	rs17830032	genus..Eubacteriumxylanophilumgroup.id.14375	G	A	-0.160597	0.0310515	2.39e-07	-0.0142947	0.019507	0.463681	0.05368
	rs1999224	genus..Eubacteriumxylanophilumgroup.id.14375	G	T	-0.0949051	0.0203503	3.75e-06	0.00738149	0.014601	0.613175	0.08847
	rs2012708	genus..Eubacteriumxylanophilumgroup.id.14375	A	G	0.0573202	0.0126905	6.53e-06	-0.0131398	0.00898462	0.143611	0.3638
	rs2213117	genus..Eubacteriumxylanophilumgroup.id.14375	T	G	0.0877797	0.0189012	4.21e-06	0.00487161	0.013916	0.726284	0.161
	rs75586835	genus..Eubacteriumxylanophilumgroup.id.14375	A	G	-0.114498	0.0263455	9.39e-06	0.0133368	0.0177614	0.452721	0.0666
	rs10931481	genus..Ruminococcusgauvreauiigroup.id.11342	G	A	0.0610096	0.0130484	3.38e-06	-0.00483963	0.00924955	0.600815	0.3111
	rs12079579	genus..Ruminococcusgauvreauiigroup.id.11342	A	G	0.0955324	0.0213436	5.04e-06	0.0092907	0.0151577	0.539919	0.07256
	rs12539819	genus..Ruminococcusgauvreauiigroup.id.11342	C	T	0.110654	0.0240684	4.49e-06	0.0249053	0.0156015	0.110413	0.09543
	rs1391597	genus..Ruminococcusgauvreauiigroup.id.11342	C	T	0.0590284	0.0124874	1.86e-06	-0.00700309	0.00878889	0.42556	0.3807
	rs2047242	genus..Ruminococcusgauvreauiigroup.id.11342	A	G	-0.067603	0.0133738	2.46e-07	0.0027629	0.00915683	0.762857	0.2972
	rs2105937	genus..Ruminococcusgauvreauiigroup.id.11342	A	G	0.0580215	0.0127806	5.1e-06	-0.00503125	0.00892048	0.572747	0.334
	rs2166943	genus..Ruminococcusgauvreauiigroup.id.11342	A	C	0.0566974	0.0123497	5.28e-06	0.00197541	0.00869584	0.820294	0.4384
	rs289410	genus..Ruminococcusgauvreauiigroup.id.11342	G	A	-0.0654926	0.0139101	2.27e-06	0.0281001	0.00986411	0.00438953	0.2684
	rs431418	genus..Ruminococcusgauvreauiigroup.id.11342	A	G	-0.094737	0.0210157	5.54e-06	-0.0201189	0.0143084	0.159697	0.1193
	rs71386687	genus..Ruminococcusgauvreauiigroup.id.11342	T	G	0.121037	0.02386	2.91e-07	-0.0207536	0.0165303	0.209302	0.05964
	rs73802842	genus..Ruminococcusgauvreauiigroup.id.11342	C	A	0.0736808	0.0169665	7.48e-06	0.00859465	0.0118062	0.466627	0.1431
	rs9870933	genus..Ruminococcusgauvreauiigroup.id.11342	A	G	0.0621643	0.0126072	8.49e-07	-0.00312521	0.00889374	0.725293	0.4085
	rs11597105	genus..Ruminococcusgnavusgroup.id.14376	A	G	0.114673	0.0250653	6.95e-06	-0.011666	0.0123954	0.346625	0.1123
	rs11864644	genus..Ruminococcusgnavusgroup.id.14376	T	C	-0.139804	0.0318253	5.01e-06	-0.00385334	0.0152229	0.800169	0.07058
	rs12136548	genus..Ruminococcusgnavusgroup.id.14376	C	T	0.0901946	0.0196476	3.1e-06	0.00353591	0.00921195	0.701097	0.2913
	rs12989336	genus..Ruminococcusgnavusgroup.id.14376	G	A	-0.0846861	0.0187936	7.12e-06	-0.00102857	0.00910178	0.910025	0.3052
	rs13163520	genus..Ruminococcusgnavusgroup.id.14376	G	A	-0.127377	0.0233883	5.61e-08	-0.00273089	0.0113741	0.810255	0.1809
	rs2909242	genus..Ruminococcusgnavusgroup.id.14376	C	A	-0.0909965	0.018351	7.41e-07	-0.000299974	0.00902435	0.973483	0.3857
	rs3124783	genus..Ruminococcusgnavusgroup.id.14376	A	G	-0.11599	0.0249099	2.67e-06	0.0143335	0.0122769	0.243001	0.1203
	rs4388134	genus..Ruminococcusgnavusgroup.id.14376	C	T	-0.0904997	0.0203544	9.12e-06	-0.00156882	0.0102377	0.878209	0.2455
	rs62167033	genus..Ruminococcusgnavusgroup.id.14376	T	C	0.185289	0.0396295	3.5e-06	-0.0115472	0.0169604	0.495977	0.07058
	rs78399089	genus..Ruminococcusgnavusgroup.id.14376	T	C	0.144445	0.0326618	6.63e-06	-0.0116211	0.0156716	0.458367	0.0825
	rs934940	genus..Ruminococcusgnavusgroup.id.14376	A	C	-0.105045	0.0229588	2.74e-06	-0.0119605	0.0113911	0.293724	0.1849
	rs9872758	genus..Ruminococcusgnavusgroup.id.14376	T	C	0.0849233	0.0176643	1.66e-06	-0.0163825	0.00853685	0.0549801	0.4771
	rs10904297	genus..Ruminococcustorquesgroup.id.14377	A	G	-0.167804	0.0389812	2.69e-06	0.0215991	0.023817	0.364472	0.02982
	rs10967781	genus..Ruminococcustorquesgroup.id.14377	C	A	0.0507994	0.0113322	8.37e-06	-0.00453893	0.00901095	0.614463	0.3181
	rs12434631	genus..Ruminococcustorquesgroup.id.14377	A	G	0.074697	0.0153401	2.77e-06	0.0125313	0.0122041	0.30451	0.1402
	rs1475330	genus..Ruminococcustorquesgroup.id.14377	T	C	0.0523492	0.01182	8.13e-06	-0.0102689	0.00949007	0.279222	0.3012
	rs35866622	genus..Ruminococcustorquesgroup.id.14377	T	C	-0.0612024	0.0109421	2.21e-08	0.00132544	0.00860821	0.87763	0.4404
	rs4073731	genus..Ruminococcustorquesgroup.id.14377	T	C	0.0651948	0.0142221	4.05e-06	-0.00732532	0.0119934	0.541346	0.1759
	rs77034621	genus..Ruminococcustorquesgroup.id.14377	T	G	-0.151553	0.0335878	6.07e-06	-0.0295755	0.0189172	0.117954	0.05268
	rs8080469	genus..Ruminococcustorquesgroup.id.14377	G	A	0.0490727	0.0107036	3.5e-06	0.00704245	0.00857285	0.411371	0.4811
	rs8141465	genus..Ruminococcustorquesgroup.id.14377	A	G	0.0480778	0.0107442	9.65e-06	0.00183977	0.00856803	0.829982	0.4573
	rs2715439	genus.Actinomyces.id.423	C	T	0.0746684	0.0164822	6.27e-06	-0.00915024	0.00860268	0.287487	0.4543
	rs34583783	genus.Actinomyces.id.423	G	T	0.126596	0.0268461	4.49e-06	0.0216718	0.0137554	0.115138	0.1024
	rs35011108	genus.Actinomyces.id.423	A	G	0.232634	0.0512044	6.34e-06	0.0176218	0.0200239	0.378839	0.06362
	rs4073240	genus.Actinomyces.id.423	G	A	0.0749687	0.0167368	7.94e-06	-0.00481595	0.00879977	0.584185	0.3827
	rs4146653	genus.Actinomyces.id.423	G	A	0.0985224	0.0214182	4.5e-06	-0.00202554	0.0112457	0.857061	0.1968
	rs71315246	genus.Actinomyces.id.423	A	G	-0.0969809	0.021925	9.83e-06	0.000675376	0.011769	0.954238	0.1431
	rs7915461	genus.Actinomyces.id.423	T	C	0.18776	0.0401636	5.92e-06	0.0197199	0.0179508	0.271963	0.0577
	rs11604400	genus.Adlercreutzia.id.812	C	T	-0.102524	0.0234834	9.74e-06	-0.00940889	0.0135126	0.486238	0.1153
	rs13231526	genus.Adlercreutzia.id.812	C	A	0.143237	0.0311654	4.81e-06	0.019539	0.0162713	0.229819	0.06362
	rs2717140	genus.Adlercreutzia.id.812	C	T	-0.119225	0.0251081	2.05e-06	-0.00619799	0.013896	0.655578	0.1113
	rs55719207	genus.Adlercreutzia.id.812	G	A	-0.0699243	0.0158036	9.61e-06	-0.0176497	0.00861825	0.0405654	0.4175
	rs6664405	genus.Adlercreutzia.id.812	T	C	-0.0953084	0.0210752	5.23e-06	-0.0203735	0.0118492	0.0855418	0.1441
	rs7680684	genus.Adlercreutzia.id.812	C	T	-0.083381	0.0168901	9.77e-07	-0.000389496	0.0094294	0.967052	0.325
	rs9490822	genus.Adlercreutzia.id.812	C	T	-0.0734512	0.0155789	2.54e-06	-0.0239164	0.0086496	0.00569176	0.4473
	rs9915817	genus.Adlercreutzia.id.812	T	C	0.0749219	0.016833	8.22e-06	0.010685	0.0092615	0.248623	0.329
	rs111862613	genus.Akkermansia.id.4037	T	C	0.0911199	0.0196748	3.39e-06	0.0205445	0.0115602	0.0755394	0.166
	rs117107102	genus.Akkermansia.id.4037	A	G	0.204406	0.0431629	3.01e-06	0.0343693	0.0214423	0.108963	0.04473
	rs11729256	genus.Akkermansia.id.4037	T	C	0.0750473	0.0150184	6.58e-07	-0.0192723	0.00980937	0.049451	0.2386
	rs12908520	genus.Akkermansia.id.4037	G	A	0.061772	0.0130954	2.26e-06	-0.000854913	0.00865775	0.92134	0.4563
	rs2602429	genus.Akkermansia.id.4037	C	T	0.0745352	0.0156201	2.72e-06	0.00952201	0.0104509	0.362233	0.2217
	rs4242783	genus.Akkermansia.id.4037	G	A	0.0685454	0.0147701	3e-06	0.00768704	0.00976108	0.430978	0.2873
	rs4936098	genus.Akkermansia.id.4037	A	G	0.0649225	0.0135934	1.1e-06	0.0168511	0.00886651	0.0573631	0.34
	rs61779207	genus.Akkermansia.id.4037	G	A	-0.0760539	0.0167769	6.32e-06	0.0217524	0.0111267	0.0505862	0.1779
	rs74542928	genus.Akkermansia.id.4037	T	C	0.112623	0.0236434	1.48e-06	-0.00493435	0.0142904	0.729875	0.07853
	rs9349825	genus.Akkermansia.id.4037	A	G	-0.0703407	0.0147133	2.6e-06	-0.0114071	0.00975138	0.242084	0.2793
	rs941682	genus.Akkermansia.id.4037	G	A	-0.0632957	0.0143777	9.17e-06	-0.00210152	0.00958187	0.826399	0.3111
	rs1107244	genus.Alistipes.id.968	G	A	0.0758558	0.0171182	3.59e-06	-0.00929862	0.0152415	0.541805	0.07853
	rs11769002	genus.Alistipes.id.968	G	A	-0.0528793	0.0109389	1.45e-06	0.0202323	0.00876263	0.0209475	0.4006
	rs11958296	genus.Alistipes.id.968	A	G	-0.0981222	0.0218272	9.3e-06	-0.0474126	0.016389	0.00381639	0.07058
	rs12990744	genus.Alistipes.id.968	C	T	-0.0776618	0.0172986	8.21e-06	-0.00943528	0.0133878	0.480955	0.1233
	rs1689282	genus.Alistipes.id.968	A	C	-0.0520061	0.0113942	5.28e-06	-0.0040482	0.00911003	0.656777	0.34
	rs2290844	genus.Alistipes.id.968	C	T	0.0813969	0.0191632	9.1e-06	0.0137765	0.016136	0.39323	0.1133
	rs2450745	genus.Alistipes.id.968	A	C	-0.080524	0.0184702	7.12e-06	-0.0306704	0.0149198	0.0398129	0.0825
	rs2875322	genus.Alistipes.id.968	T	C	-0.0580945	0.0131432	8.78e-06	-0.00769483	0.0106306	0.469165	0.2068
	rs34417064	genus.Alistipes.id.968	A	G	-0.048202	0.0106868	7.01e-06	0.00591437	0.00857008	0.49012	0.4881
	rs4810359	genus.Alistipes.id.968	A	G	-0.0652428	0.0146155	7.5e-06	0.0217409	0.0117812	0.0649809	0.1471
	rs62576416	genus.Alistipes.id.968	T	C	0.0492647	0.0109733	7.5e-06	0.0164528	0.00882567	0.0622938	0.3976
	rs67705352	genus.Alistipes.id.968	T	G	-0.0532404	0.0110864	1.65e-06	-0.0194434	0.0089016	0.0289432	0.3738
	rs7129639	genus.Alistipes.id.968	C	A	-0.0524955	0.0109584	1.78e-06	-0.0094688	0.00885467	0.284909	0.4016
	rs8130320	genus.Alistipes.id.968	A	G	-0.049002	0.010717	4.84e-06	-0.00334855	0.00863447	0.698155	0.4821
	rs1901739	genus.Allisonella.id.2174	T	G	0.115769	0.0248626	3.59e-06	0.00373305	0.00862775	0.665248	0.495
	rs35110698	genus.Allisonella.id.2174	T	C	-0.146322	0.0320852	5.72e-06	-0.0022867	0.0115291	0.842778	0.1491
	rs35778461	genus.Allisonella.id.2174	C	T	0.146679	0.0297186	1.21e-06	-0.0093639	0.010833	0.387376	0.1918
	rs594561	genus.Allisonella.id.2174	C	T	0.112231	0.0251681	9.41e-06	-0.000527268	0.00860977	0.951168	0.4414
	rs602075	genus.Allisonella.id.2174	A	G	0.168974	0.0296976	3.57e-08	-0.00872356	0.00978277	0.372539	0.2306
	rs6742198	genus.Allisonella.id.2174	G	A	0.149152	0.0316484	3.35e-06	0.00266109	0.0105809	0.801428	0.1958
	rs76904847	genus.Allisonella.id.2174	G	A	0.148523	0.0334857	6.09e-06	-3e-05	0.011254	0.997875	0.1899
	rs7898615	genus.Allisonella.id.2174	T	G	0.167966	0.0373586	8.87e-06	0.00534373	0.012891	0.678485	0.1153
	rs12675596	genus.Alloprevotella.id.961	G	T	0.145669	0.0290678	9.64e-07	0.00283968	0.00997309	0.775848	0.2445
	rs2154444	genus.Alloprevotella.id.961	T	G	0.138234	0.0308961	8.37e-06	0.00169246	0.0107877	0.875333	0.2227
	rs34619204	genus.Alloprevotella.id.961	G	A	-0.156037	0.0344392	8.84e-06	-0.00625423	0.0107898	0.562156	0.1998
	rs4364940	genus.Alloprevotella.id.961	A	G	0.126418	0.0282207	8.58e-06	0.00366604	0.00968914	0.705159	0.2793
	rs4680035	genus.Alloprevotella.id.961	A	G	-0.119599	0.0259446	4.99e-06	-0.015997	0.00861313	0.0632712	0.4543
	rs58212166	genus.Alloprevotella.id.961	A	G	-0.161506	0.0359102	7.94e-06	0.0124327	0.0124592	0.318341	0.1332
	rs10794359	genus.Anaerofilum.id.2053	T	C	-0.0953524	0.02006	2.23e-06	6.88e-05	0.00877885	0.993746	0.4871
	rs1563175	genus.Anaerofilum.id.2053	A	C	0.0923834	0.0202157	5.54e-06	0.00397043	0.00870817	0.648431	0.4443
	rs17012738	genus.Anaerofilum.id.2053	T	G	0.0903417	0.0200239	7.24e-06	-0.00760037	0.00860969	0.377361	0.4076
	rs17096874	genus.Anaerofilum.id.2053	C	T	-0.126337	0.0268919	2.86e-06	-0.0114464	0.0115876	0.323243	0.1809
	rs356049	genus.Anaerofilum.id.2053	G	A	0.132603	0.0289802	6.56e-06	0.00805107	0.0124567	0.518069	0.1859
	rs4244069	genus.Anaerofilum.id.2053	G	A	-0.146775	0.0326594	9.81e-06	0.00324143	0.0139584	0.816367	0.1133
	rs4506496	genus.Anaerofilum.id.2053	G	A	0.10309	0.0212861	1.49e-06	-0.00984003	0.00910565	0.279852	0.337
	rs712981	genus.Anaerofilum.id.2053	A	C	0.10076	0.0202902	6.83e-07	-0.00206886	0.00874094	0.8129	0.4185
	rs79598899	genus.Anaerofilum.id.2053	C	T	0.182586	0.0357284	3.75e-07	0.00599865	0.0156258	0.701057	0.0825
	rs816292	genus.Anaerofilum.id.2053	T	C	-0.113003	0.02204	2.64e-07	0.00549819	0.00977888	0.573945	0.2425
	rs9299345	genus.Anaerofilum.id.2053	T	C	-0.1364	0.0302372	8.04e-06	0.00386016	0.0126197	0.759693	0.1173
	rs10502061	genus.Anaerostipes.id.1991	A	G	0.0835752	0.0192017	7.94e-06	0.0181375	0.0156879	0.247622	0.09443
	rs2014785	genus.Anaerostipes.id.1991	T	C	0.0515687	0.0112199	4.68e-06	0.0192579	0.00896094	0.031627	0.3887
	rs2396460	genus.Anaerostipes.id.1991	T	C	-0.0512653	0.0109555	2.91e-06	0.000772116	0.00870288	0.929305	0.4394
	rs2804244	genus.Anaerostipes.id.1991	A	G	-0.053089	0.0110983	2.04e-06	-0.0158966	0.00858015	0.0639228	0.4553
	rs3900776	genus.Anaerostipes.id.1991	G	A	-0.110013	0.0236302	2.75e-06	0.00607978	0.0166707	0.715336	0.07058
	rs60983350	genus.Anaerostipes.id.1991	G	A	-0.0539901	0.0116575	4.42e-06	-0.00729118	0.00978424	0.456153	0.4354
	rs62157625	genus.Anaerostipes.id.1991	T	C	0.088573	0.0185548	1.45e-06	0.00238849	0.013599	0.860579	0.1133
	rs62215703	genus.Anaerostipes.id.1991	G	A	0.0644965	0.0136702	1.98e-06	0.010684	0.0105948	0.313253	0.2197
	rs6474958	genus.Anaerostipes.id.1991	A	G	-0.0500065	0.0112001	6.74e-06	-0.00935867	0.0087049	0.282328	0.4026
	rs6726833	genus.Anaerostipes.id.1991	C	A	-0.0877497	0.0189408	3.32e-06	0.00145155	0.0163777	0.929376	0.09443
	rs6854026	genus.Anaerostipes.id.1991	T	C	-0.0508482	0.0109075	3.2e-06	0.0228016	0.00857709	0.00785055	0.4881
	rs7193624	genus.Anaerostipes.id.1991	C	T	0.0750642	0.0150723	5.35e-07	0.0153942	0.011944	0.197445	0.1491
	rs78735375	genus.Anaerostipes.id.1991	A	C	-0.137429	0.0305304	5.33e-06	-0.0107641	0.0188032	0.56701	0.05268
	rs10150232	genus.Anaerotruncus.id.2054	A	G	0.0567088	0.0124877	6.68e-06	-0.0126566	0.00949449	0.182516	0.2535
	rs11018566	genus.Anaerotruncus.id.2054	A	G	-0.156465	0.0366032	6.14e-06	-0.00113405	0.0210121	0.956958	0.05169
	rs115414803	genus.Anaerotruncus.id.2054	A	C	-0.144356	0.0317524	6.83e-06	-0.0294569	0.02	0.140793	0.05865
	rs1272208	genus.Anaerotruncus.id.2054	G	T	-0.0611743	0.0129831	4.28e-06	-0.00460402	0.0101568	0.650337	0.2803
	rs1431492	genus.Anaerotruncus.id.2054	C	T	-0.0654996	0.0146188	7.36e-06	-0.00590699	0.0113971	0.604257	0.1829
	rs17734739	genus.Anaerotruncus.id.2054	T	C	0.0660052	0.014908	7.43e-06	-0.0141547	0.0111437	0.204014	0.1899
	rs34449434	genus.Anaerotruncus.id.2054	A	C	-0.0497004	0.0113402	9.85e-06	-0.00427637	0.0092469	0.643748	0.4563
	rs4669806	genus.Anaerotruncus.id.2054	G	T	0.0576389	0.0122994	2.42e-06	0.014602	0.0096375	0.129741	0.2495
	rs6494922	genus.Anaerotruncus.id.2054	A	G	0.0903106	0.0202257	6.62e-06	-0.00619643	0.0159234	0.697173	0.07256
	rs6563550	genus.Anaerotruncus.id.2054	T	C	0.0877135	0.0176745	2.35e-07	-0.00874308	0.0152414	0.566211	0.07853
	rs7155595	genus.Anaerotruncus.id.2054	C	A	0.0539336	0.0118903	7.55e-06	0.00188091	0.00919917	0.83799	0.3091
	rs8005030	genus.Anaerotruncus.id.2054	C	T	0.0554447	0.0117854	2.28e-06	-0.0100548	0.00917752	0.273258	0.3022
	rs9347879	genus.Anaerotruncus.id.2054	T	C	0.050618	0.011049	4.22e-06	0.0140459	0.0085582	0.100751	0.4602
	rs11585893	genus.Bacteroides.id.918	A	G	-0.0740746	0.0147633	1.8e-06	-0.00216334	0.0125044	0.862646	0.1481
	rs13207588	genus.Bacteroides.id.918	A	G	-0.059205	0.0131195	7.49e-06	0.00542171	0.0104681	0.604509	0.2326
	rs1340391	genus.Bacteroides.id.918	T	C	-0.0592004	0.0132244	6.73e-06	-0.00306534	0.010734	0.775205	0.1918
	rs17619981	genus.Bacteroides.id.918	T	G	0.0880978	0.0187002	2.69e-06	0.00821097	0.0142621	0.564805	0.06561
	rs2023437	genus.Bacteroides.id.918	T	C	-0.0782324	0.0167634	5.02e-06	-0.00670199	0.013549	0.620848	0.1243
	rs66474973	genus.Bacteroides.id.918	G	T	0.0812515	0.0164479	6.81e-07	-0.0152095	0.0132295	0.250282	0.1153
	rs66710942	genus.Bacteroides.id.918	C	T	0.0488038	0.0107412	5.86e-06	-0.00966717	0.00875008	0.269242	0.4155
	rs6795673	genus.Bacteroides.id.918	C	T	0.0538565	0.0105251	3.38e-07	-0.000161029	0.00861755	0.985091	0.4115
	rs9507307	genus.Bacteroides.id.918	C	T	0.0604456	0.0129128	2.13e-06	0.00427862	0.0108002	0.691986	0.1899
	rs11155559	genus.Barnesiella.id.944	T	C	0.0956023	0.0212961	8.92e-06	-0.010425	0.0148908	0.483867	0.09543
	rs113258194	genus.Barnesiella.id.944	A	G	0.098992	0.0214121	7.31e-06	0.0364588	0.0158295	0.0212665	0.1024
	rs12909713	genus.Barnesiella.id.944	C	T	-0.0550716	0.0120039	4.95e-06	0.000977976	0.00865557	0.91004	0.4692
	rs13242616	genus.Barnesiella.id.944	T	C	-0.0583747	0.0123176	2.29e-06	0.0117791	0.00909219	0.195141	0.3698
	rs199035	genus.Barnesiella.id.944	G	A	0.0559495	0.0119716	3e-06	-0.0296941	0.00860639	0.000560091	0.4911
	rs2276875	genus.Barnesiella.id.944	A	G	-0.0697176	0.0139537	4.65e-07	-0.0164489	0.00988352	0.0960574	0.2545
	rs2428166	genus.Barnesiella.id.944	G	A	-0.165859	0.0337309	8.51e-07	-0.0177885	0.0188796	0.346086	0.04871
	rs35177866	genus.Barnesiella.id.944	A	G	0.0917125	0.0190133	2.95e-06	0.0125607	0.0133088	0.345277	0.1243
	rs60316894	genus.Barnesiella.id.944	C	T	-0.121478	0.025184	1.19e-06	0.00193647	0.018278	0.915626	0.05964
	rs62251337	genus.Barnesiella.id.944	A	G	-0.0690763	0.0149374	4.24e-06	0.00323216	0.0103084	0.753866	0.1581
	rs72684847	genus.Barnesiella.id.944	T	C	-0.114369	0.0253873	6.76e-06	0.0176582	0.0180184	0.327082	0.06561
	rs76181748	genus.Barnesiella.id.944	C	T	-0.0778559	0.017164	6.78e-06	-0.00409651	0.0124461	0.74205	0.1441
	rs77455852	genus.Barnesiella.id.944	T	G	-0.0891491	0.0195601	3.16e-06	-0.000320192	0.0130474	0.980421	0.1213
	rs79795328	genus.Barnesiella.id.944	A	G	-0.0818645	0.0176441	4.23e-06	0.000399058	0.0124433	0.974416	0.1252
	rs12022129	genus.Bifidobacterium.id.436	G	A	0.0619356	0.0138937	8e-06	-0.000741976	0.0106754	0.944589	0.2207
	rs2491158	genus.Bifidobacterium.id.436	G	A	0.0712624	0.015983	8.05e-06	-0.00100076	0.0110703	0.927969	0.1819
	rs2686790	genus.Bifidobacterium.id.436	T	C	0.070741	0.0157926	7.5e-06	0.0144047	0.0122505	0.239656	0.1153
	rs540489	genus.Bifidobacterium.id.436	T	G	-0.0637641	0.0138746	5.19e-06	0.00541975	0.0101595	0.593711	0.2336
	rs55888705	genus.Bifidobacterium.id.436	A	G	0.0546319	0.0121139	6.67e-06	-0.00877552	0.00890257	0.324266	0.3867
	rs56108664	genus.Bifidobacterium.id.436	T	C	0.0729971	0.0157926	2.44e-06	-0.00303786	0.0108028	0.778549	0.1849
	rs5746486	genus.Bifidobacterium.id.436	T	C	-0.0536216	0.0120801	9e-06	0.00313999	0.00895444	0.725841	0.3539
	rs62181700	genus.Bifidobacterium.id.436	G	A	-0.0624643	0.0131205	2.17e-06	-0.00718298	0.00956842	0.452835	0.2813
	rs7322849	genus.Bifidobacterium.id.436	T	C	0.112428	0.0201813	1.08e-08	-0.00925265	0.0185208	0.61737	0.09642
	rs73797465	genus.Bifidobacterium.id.436	T	G	-0.0953566	0.0209236	4.38e-06	-0.016534	0.0176393	0.348584	0.08648
	rs75344046	genus.Bifidobacterium.id.436	C	T	0.232354	0.0505979	4.86e-06	-0.018781	0.0216365	0.385381	0.0497
	rs857444	genus.Bifidobacterium.id.436	C	T	0.0558234	0.0121219	3.57e-06	-0.00230005	0.00897957	0.797841	0.3608
	rs11069458	genus.Bilophila.id.3170	T	C	-0.0680947	0.015503	7.72e-06	-0.0210708	0.0114556	0.0658645	0.1899
	rs1241171	genus.Bilophila.id.3170	G	A	-0.0692654	0.0150148	4.24e-06	-0.00705243	0.0105177	0.50252	0.2157
	rs1571225	genus.Bilophila.id.3170	C	T	0.0826826	0.0170621	1.12e-06	-0.00682971	0.0124194	0.582372	0.1491
	rs1969927	genus.Bilophila.id.3170	G	A	0.0564589	0.0126935	9.07e-06	0.0135226	0.00870847	0.120469	0.3797
	rs3827020	genus.Bilophila.id.3170	C	T	0.0766479	0.0160642	1.79e-06	0.00281065	0.0114273	0.805714	0.1899
	rs4798126	genus.Bilophila.id.3170	G	A	0.073288	0.016799	7.15e-06	0.00427439	0.0121478	0.724939	0.1501
	rs542415	genus.Bilophila.id.3170	T	C	-0.0613623	0.0133436	4.71e-06	-0.0115013	0.00909129	0.205839	0.34
	rs60178956	genus.Bilophila.id.3170	G	A	-0.0624818	0.0141485	8.06e-06	-0.00591606	0.00981335	0.546603	0.2346
	rs6793291	genus.Bilophila.id.3170	C	A	0.112729	0.0241633	3.11e-06	0.0140007	0.0146765	0.340107	0.0924
	rs72676854	genus.Bilophila.id.3170	T	C	0.123209	0.026882	5.62e-06	-0.024316	0.0173964	0.162185	0.06561
	rs7802841	genus.Bilophila.id.3170	C	A	0.0670097	0.0137701	1.77e-06	0.00423906	0.00927148	0.647516	0.3509
	rs9899990	genus.Bilophila.id.3170	A	G	-0.102702	0.0233878	9.07e-06	-0.0200345	0.0156305	0.199928	0.06561
	rs11149971	genus.Blautia.id.1992	C	T	0.117605	0.02339	1.04e-06	0.00255198	0.018964	0.892952	0.0537
	rs117001700	genus.Blautia.id.1992	T	C	0.196414	0.0441122	8.84e-06	-0.0254428	0.0192299	0.185807	0.04374
	rs12453000	genus.Blautia.id.1992	C	T	0.0625335	0.0129987	1.26e-06	0.00759686	0.0105143	0.469971	0.2197
	rs16892041	genus.Blautia.id.1992	T	C	-0.0622605	0.0141804	8.82e-06	0.00633355	0.0118577	0.593252	0.171
	rs2788271	genus.Blautia.id.1992	T	G	-0.0575596	0.0133492	7.16e-06	0.0118417	0.0114138	0.299508	0.165
	rs3005511	genus.Blautia.id.1992	A	G	0.0501085	0.0110768	6.19e-06	-0.00890602	0.00909162	0.327291	0.336
	rs4926264	genus.Blautia.id.1992	T	C	0.0826207	0.0178239	5.1e-06	0.0283901	0.0167375	0.0898485	0.07853
	rs67794373	genus.Blautia.id.1992	C	T	0.0601709	0.0123443	1e-06	-0.000412772	0.0102336	0.967826	0.2137
	rs682885	genus.Blautia.id.1992	A	G	-0.0493376	0.0107359	4.49e-06	0.014258	0.00875927	0.103576	0.4165
	rs72973581	genus.Blautia.id.1992	A	G	0.125169	0.0265408	1.74e-06	0.000620866	0.0179345	0.972384	0.05467
	rs7860714	genus.Blautia.id.1992	A	G	-0.0502178	0.0109853	4.09e-06	0.0144904	0.00914083	0.112912	0.334
	rs10084203	genus.Butyricicoccus.id.2055	A	G	0.0549699	0.0123563	8.59e-06	-0.0139892	0.00985495	0.15575	0.2416
	rs12034718	genus.Butyricicoccus.id.2055	A	G	0.0701199	0.0158214	9.58e-06	-0.0167429	0.0119993	0.162918	0.165
	rs12585793	genus.Butyricicoccus.id.2055	T	C	-0.262206	0.0564729	5.79e-06	-0.0412478	0.0210691	0.0502606	0.05268
	rs2017189	genus.Butyricicoccus.id.2055	G	T	-0.0506956	0.011024	3.87e-06	0.00105214	0.00864204	0.9031	0.4215
	rs4962426	genus.Butyricicoccus.id.2055	G	T	0.0614216	0.0135979	7.38e-06	0.00798097	0.0103663	0.441362	0.1978
	rs56221232	genus.Butyricicoccus.id.2055	T	C	0.0828027	0.0167401	7.62e-07	-0.0312683	0.013297	0.0186964	0.1083
	rs62478070	genus.Butyricicoccus.id.2055	T	G	0.224039	0.0494959	5.94e-06	-0.043216	0.019326	0.0253414	0.04374
	rs7322368	genus.Butyricicoccus.id.2055	T	C	0.0815733	0.0183167	5.52e-06	-0.00248555	0.0146523	0.865297	0.0845
	rs11228830	genus.Butyricimonas.id.945	A	G	0.135265	0.0298411	6.55e-06	-0.0197685	0.016808	0.23954	0.07058
	rs113054641	genus.Butyricimonas.id.945	G	A	-0.144881	0.0274574	1.74e-07	-0.0430789	0.0169215	0.0109025	0.08449
	rs12304031	genus.Butyricimonas.id.945	G	A	-0.086278	0.0196846	6.7e-06	0.0122291	0.0127944	0.339165	0.1292
	rs12458763	genus.Butyricimonas.id.945	A	C	0.122037	0.0269587	6.37e-06	-0.00999314	0.0162686	0.539044	0.07157
	rs1862649	genus.Butyricimonas.id.945	G	A	0.113124	0.0248176	4.76e-06	-0.00480145	0.0150537	0.749761	0.09145
	rs2114713	genus.Butyricimonas.id.945	G	T	0.062721	0.0138998	6.88e-06	-0.000595787	0.00871142	0.945474	0.4513
	rs62130338	genus.Butyricimonas.id.945	G	A	-0.0732608	0.0158324	3.9e-06	-0.00729808	0.0103334	0.480026	0.2624
	rs62390301	genus.Butyricimonas.id.945	T	C	-0.0872983	0.0174893	7.42e-07	-0.0195697	0.010779	0.069441	0.1829
	rs7083431	genus.Butyricimonas.id.945	A	C	0.0703539	0.0144439	8.85e-07	-0.0254029	0.00902237	0.00486944	0.3549
	rs71428626	genus.Butyricimonas.id.945	G	T	-0.133188	0.0289905	4.8e-06	0.00618082	0.0171097	0.717915	0.07256
	rs72814525	genus.Butyricimonas.id.945	A	G	0.0664154	0.0149766	8.25e-06	-0.00135593	0.00921687	0.883042	0.3231
	rs78453362	genus.Butyricimonas.id.945	A	G	-0.14948	0.0327073	4.06e-06	0.00212234	0.0192237	0.91209	0.05765
	rs9657374	genus.Butyricimonas.id.945	C	T	0.0680719	0.0148172	4.5e-06	-0.0153121	0.00931279	0.100135	0.3022
	rs1007475	genus.Butyrivibrio.id.1993	G	T	0.118065	0.0261271	7.92e-06	0.00469998	0.00927645	0.612395	0.2942
	rs11761679	genus.Butyrivibrio.id.1993	T	C	0.154775	0.0321539	2.2e-06	0.0118526	0.0114079	0.298813	0.1561
	rs142855850	genus.Butyrivibrio.id.1993	A	G	0.205013	0.0457138	6.86e-06	0.0208373	0.0142085	0.142502	0.1014
	rs16934069	genus.Butyrivibrio.id.1993	T	C	-0.133784	0.0299444	8.86e-06	0.0110897	0.0107598	0.3027	0.1988
	rs16941336	genus.Butyrivibrio.id.1993	C	T	0.127488	0.0267936	1.53e-06	0.00722508	0.00971399	0.457009	0.2644
	rs17163238	genus.Butyrivibrio.id.1993	G	A	0.140987	0.0309117	5.51e-06	-0.00126779	0.0105968	0.904769	0.1998
	rs4537857	genus.Butyrivibrio.id.1993	T	C	-0.12459	0.0260992	1.8e-06	0.0200073	0.00939036	0.0331204	0.2922
	rs486484	genus.Butyrivibrio.id.1993	A	G	-0.108349	0.0240008	6.61e-06	0.0104533	0.00859105	0.223693	0.4712
	rs4928024	genus.Butyrivibrio.id.1993	A	G	-0.17471	0.0389333	8.19e-06	-0.00565511	0.0146404	0.699299	0.0984
	rs72723662	genus.Butyrivibrio.id.1993	C	T	0.224078	0.0449336	7.86e-07	0.0129931	0.0155485	0.403352	0.1004
	rs74622183	genus.Butyrivibrio.id.1993	A	G	-0.201027	0.0428204	2.46e-06	-0.00462565	0.0158775	0.770796	0.08748
	rs77356209	genus.Butyrivibrio.id.1993	T	C	0.216874	0.0483299	6.66e-06	-0.0183796	0.0176686	0.298228	0.04771
	rs7752361	genus.Butyrivibrio.id.1993	A	G	-0.11923	0.0239975	7.69e-07	-0.00684955	0.00861502	0.426572	0.496
	rs7763512	genus.Butyrivibrio.id.1993	G	A	0.119846	0.0253367	3.11e-06	-0.00760139	0.0087277	0.383781	0.3827
	rs9349693	genus.Butyrivibrio.id.1993	A	G	0.117973	0.0259861	5.55e-06	0.0210756	0.00933016	0.0238916	0.3111
	rs10090365	genus.CandidatusSoleaferrea.id.11350	A	G	-0.0834413	0.0180989	4.17e-06	-0.00380184	0.00861519	0.658999	0.4414
	rs10108780	genus.CandidatusSoleaferrea.id.11350	A	G	-0.092834	0.0199807	3.64e-06	-0.00327458	0.00945623	0.729126	0.2674
	rs10809135	genus.CandidatusSoleaferrea.id.11350	T	C	0.0834858	0.0182426	5.47e-06	-0.00464422	0.0085348	0.586338	0.4911
	rs36155147	genus.CandidatusSoleaferrea.id.11350	C	T	0.104966	0.0240995	5.41e-06	0.0122656	0.0116388	0.29195	0.3618
	rs4294381	genus.CandidatusSoleaferrea.id.11350	T	C	0.112197	0.023186	1.37e-06	-0.0158152	0.0107357	0.140713	0.1799
	rs4678258	genus.CandidatusSoleaferrea.id.11350	T	C	0.0986136	0.0215646	5.53e-06	-0.0148126	0.0102607	0.148845	0.2763
	rs6489992	genus.CandidatusSoleaferrea.id.11350	A	G	-0.0840437	0.0187031	7.89e-06	-0.017215	0.00886304	0.0520965	0.3847
	rs6494306	genus.CandidatusSoleaferrea.id.11350	A	G	-0.0969304	0.0214221	5.8e-06	0.00268583	0.0102821	0.793927	0.1968
	rs7400877	genus.CandidatusSoleaferrea.id.11350	T	C	-0.0951085	0.0212799	9.29e-06	-0.0071378	0.0101632	0.482481	0.2505
	rs9973954	genus.CandidatusSoleaferrea.id.11350	A	G	0.0892075	0.0195401	5.95e-06	0.0187898	0.00953856	0.0488523	0.3062
	rs12404911	genus.Catenibacterium.id.2153	C	T	0.140717	0.0304142	2.8e-06	-0.00678442	0.0109119	0.53411	0.17
	rs212393	genus.Catenibacterium.id.2153	G	A	-0.135254	0.0286209	3.62e-06	0.00424136	0.00916538	0.643537	0.3101
	rs73128290	genus.Catenibacterium.id.2153	A	G	0.129726	0.0284563	4.29e-06	-0.00146323	0.00964832	0.879458	0.2634
	rs77285108	genus.Catenibacterium.id.2153	G	A	-0.161826	0.0353447	3.63e-06	0.00948951	0.0116663	0.415982	0.1461
	rs7742829	genus.Catenibacterium.id.2153	C	T	0.11411	0.0251099	5.61e-06	-0.00338178	0.00872102	0.698184	0.4195
	rs10461257	genus.ChristensenellaceaeR.7group.id.11283	A	G	-0.0551969	0.0122069	6.51e-06	-0.00303878	0.0101373	0.764359	0.2853
	rs17081797	genus.ChristensenellaceaeR.7group.id.11283	A	G	-0.0904325	0.0204253	3.34e-06	-0.000977994	0.0165386	0.952845	0.06859
	rs60954665	genus.ChristensenellaceaeR.7group.id.11283	T	G	0.049815	0.0110787	7.13e-06	-0.0020982	0.00860575	0.807375	0.4901
	rs62132810	genus.ChristensenellaceaeR.7group.id.11283	A	G	-0.0828853	0.0179623	5.67e-06	0.00363172	0.013973	0.794933	0.1083
	rs62190261	genus.ChristensenellaceaeR.7group.id.11283	A	C	0.0958394	0.0214723	8.74e-06	-0.0130959	0.016624	0.430831	0.09046
	rs62467127	genus.ChristensenellaceaeR.7group.id.11283	C	T	0.114108	0.0251983	3.25e-06	0.00948224	0.0188977	0.615832	0.04473
	rs73952017	genus.ChristensenellaceaeR.7group.id.11283	C	T	-0.0862164	0.0194354	8.46e-06	-0.0186695	0.0145601	0.199759	0.08748
	rs78521377	genus.ChristensenellaceaeR.7group.id.11283	C	T	0.124992	0.0274797	5.61e-06	0.0213161	0.0195564	0.275722	0.05268
	rs79150079	genus.ChristensenellaceaeR.7group.id.11283	C	A	0.121547	0.0270977	9.42e-06	0.00139993	0.0181957	0.938673	0.07157
	rs892686	genus.ChristensenellaceaeR.7group.id.11283	A	G	0.0514099	0.011136	3.97e-06	0.00715545	0.008618	0.406374	0.4513
	rs11264403	genus.Clostridiumsensustricto1.id.1873	G	A	-0.139062	0.0334454	7.76e-06	-0.00423081	0.0205787	0.83711	0.03976
	rs115807074	genus.Clostridiumsensustricto1.id.1873	A	G	-0.22736	0.0492575	4.32e-06	-0.0153572	0.0201582	0.446159	0.0497
	rs116847295	genus.Clostridiumsensustricto1.id.1873	C	T	0.110021	0.0246032	4.58e-06	0.0213633	0.0182943	0.242905	0.07555
	rs12341505	genus.Clostridiumsensustricto1.id.1873	G	A	0.0810718	0.0180121	4.82e-06	-0.00182574	0.0123861	0.882814	0.1113
	rs2795528	genus.Clostridiumsensustricto1.id.1873	G	A	-0.184315	0.0392204	2.72e-06	0.0333569	0.0182836	0.0680891	0.04871
	rs2817172	genus.Clostridiumsensustricto1.id.1873	C	T	0.058139	0.0124492	2.77e-06	-0.00719223	0.00890953	0.419522	0.4125
	rs550843	genus.Clostridiumsensustricto1.id.1873	T	C	-0.0783246	0.0169209	2.05e-06	-0.00256213	0.0130724	0.844614	0.1491
	rs10890671	genus.Collinsella.id.815	T	C	-0.0537401	0.0118848	6.52e-06	0.000715954	0.00856293	0.933366	0.4732
	rs11597285	genus.Collinsella.id.815	G	T	-0.0537947	0.0120548	9.38e-06	0.00267167	0.00863441	0.757001	0.4245
	rs1496626	genus.Collinsella.id.815	T	C	-0.0722307	0.01616	6.78e-06	-0.0262919	0.0126382	0.0374933	0.1541
	rs149807560	genus.Collinsella.id.815	C	A	-0.104264	0.0235841	7.1e-06	-0.0029641	0.0164308	0.856839	0.08946
	rs2103510	genus.Collinsella.id.815	G	A	0.0786551	0.0168217	2.42e-06	-0.0155676	0.0126212	0.217408	0.1312
	rs62448871	genus.Collinsella.id.815	C	A	-0.0540309	0.0120324	6.78e-06	-0.0116115	0.00865533	0.179744	0.4612
	rs73052258	genus.Collinsella.id.815	G	A	0.0930178	0.0202658	1.72e-06	-0.0090982	0.0144562	0.529111	0.09642
	rs75672793	genus.Collinsella.id.815	A	G	-0.108908	0.0240522	6.14e-06	-0.0169176	0.0159134	0.287735	0.07058
	rs9541268	genus.Collinsella.id.815	C	A	0.09597	0.0197312	8.79e-07	0.0212171	0.0132753	0.10999	0.09642
	rs11532348	genus.Coprobacter.id.949	C	T	-0.103931	0.0226826	5.71e-06	-0.01289	0.0106083	0.224333	0.1829
	rs12684609	genus.Coprobacter.id.949	T	C	0.100827	0.0220366	6.1e-06	0.00131115	0.0109482	0.904674	0.1978
	rs12996055	genus.Coprobacter.id.949	A	C	0.0921817	0.0209405	8.08e-06	-0.0130391	0.0100457	0.194295	0.1918
	rs143662916	genus.Coprobacter.id.949	C	T	0.253264	0.0540141	3.07e-06	0.00169736	0.0183118	0.926148	0.05765
	rs189356	genus.Coprobacter.id.949	G	A	0.0781125	0.0171916	6.26e-06	-0.0116662	0.00859725	0.174791	0.4781
	rs213863	genus.Coprobacter.id.949	C	T	-0.0887412	0.0188377	2.35e-06	-0.0170159	0.00952215	0.0739406	0.3091
	rs28402691	genus.Coprobacter.id.949	T	C	0.110695	0.0251199	9.56e-06	0.0127504	0.0123841	0.303208	0.167
	rs305411	genus.Coprobacter.id.949	A	G	0.129218	0.0264518	1.01e-06	0.00546459	0.0136653	0.689239	0.1352
	rs3828477	genus.Coprobacter.id.949	G	T	-0.091218	0.019569	2.89e-06	-0.00241982	0.0100249	0.80926	0.2813
	rs72821405	genus.Coprobacter.id.949	T	C	-0.147365	0.0319978	4.76e-06	0.0315773	0.0153919	0.0402131	0.08847
	rs74919520	genus.Coprobacter.id.949	G	A	0.125703	0.0276296	5.76e-06	-0.0247653	0.0134461	0.0655014	0.1282
	rs1010560	genus.Coprococcus1.id.11301	C	A	0.0580232	0.0122722	1.96e-06	-0.0137304	0.00932477	0.140895	0.2962
	rs12794898	genus.Coprococcus1.id.11301	G	T	0.0903299	0.0197212	4.92e-06	-0.00608987	0.0156878	0.697874	0.09443
	rs1519491	genus.Coprococcus1.id.11301	T	C	0.0499197	0.0113558	8.95e-06	0.000921768	0.0087015	0.915636	0.4085
	rs1576241	genus.Coprococcus1.id.11301	A	G	-0.0510343	0.0109535	3.33e-06	0.00300977	0.00858766	0.725981	0.4394
	rs1762123	genus.Coprococcus1.id.11301	C	T	-0.0891532	0.0198554	8.01e-06	-0.00988228	0.0187048	0.597271	0.07157
	rs2907920	genus.Coprococcus1.id.11301	A	G	0.0561173	0.0126824	7.65e-06	-0.0141831	0.00951949	0.13625	0.2903
	rs4277593	genus.Coprococcus1.id.11301	G	A	-0.0585649	0.0109914	1.14e-07	0.0111159	0.0085841	0.195341	0.4831
	rs56405618	genus.Coprococcus1.id.11301	A	G	-0.08963	0.0186508	1.57e-06	-0.0128361	0.0143645	0.371537	0.1113
	rs73031725	genus.Coprococcus1.id.11301	T	C	0.167591	0.0355224	1.98e-06	0.0239593	0.0215544	0.266322	0.06064
	rs73167075	genus.Coprococcus1.id.11301	T	C	0.0573137	0.0127573	8.57e-06	-0.0060255	0.0101085	0.55112	0.2396
	rs74101919	genus.Coprococcus1.id.11301	T	C	-0.0718989	0.0144651	1.03e-06	-0.0100346	0.0110642	0.364437	0.1869
	rs946513	genus.Coprococcus1.id.11301	C	T	0.205899	0.0460018	8.62e-06	-0.00404367	0.0184301	0.826334	0.0547
	rs10070053	genus.Coprococcus2.id.11302	A	G	0.0594312	0.0135375	7.65e-06	-0.0108063	0.00876757	0.217751	0.4076
	rs12634070	genus.Coprococcus2.id.11302	T	C	0.0736486	0.0164921	9.95e-06	0.000834522	0.0105033	0.936672	0.1928
	rs2482516	genus.Coprococcus2.id.11302	C	T	0.0754415	0.0164619	4.72e-06	0.00281958	0.0106834	0.79184	0.2256
	rs35890118	genus.Coprococcus2.id.11302	A	G	-0.066536	0.0147661	8.26e-06	-0.00657145	0.00953943	0.490904	0.3171
	rs61823518	genus.Coprococcus2.id.11302	A	C	-0.0955381	0.0215724	6.68e-06	0.00826155	0.0140805	0.55738	0.09543
	rs6677933	genus.Coprococcus2.id.11302	C	T	-0.0804405	0.0164216	1.19e-06	-0.00678437	0.0103954	0.513994	0.2416
	rs72680320	genus.Coprococcus2.id.11302	T	C	-0.0649382	0.013919	2.27e-06	-0.00932213	0.00865508	0.281449	0.4135
	rs9426473	genus.Coprococcus2.id.11302	A	G	0.0727361	0.0161662	6.31e-06	0.00818923	0.0104541	0.433421	0.2793
	rs10810043	genus.Coprococcus3.id.11303	A	G	0.0515518	0.0115923	9.27e-06	-0.00629724	0.00885123	0.476803	0.3897
	rs11077359	genus.Coprococcus3.id.11303	T	C	-0.0645443	0.0148833	9.64e-06	0.00345299	0.0105066	0.742421	0.1998
	rs11080344	genus.Coprococcus3.id.11303	C	T	0.0516921	0.0113054	4.79e-06	0.00188616	0.00866398	0.827662	0.4742
	rs13247359	genus.Coprococcus3.id.11303	G	A	0.051211	0.0113031	7.33e-06	-0.0223544	0.00856295	0.00903847	0.4801
	rs13394391	genus.Coprococcus3.id.11303	C	T	-0.0709302	0.0150918	2.2e-06	-0.00505407	0.0115214	0.660902	0.16
	rs178271	genus.Coprococcus3.id.11303	T	C	0.145257	0.0294239	7.81e-07	-0.0218731	0.018417	0.234968	0.0527
	rs4575475	genus.Coprococcus3.id.11303	G	A	0.0619514	0.0137787	7.04e-06	0.00664425	0.0103083	0.519217	0.2366
	rs7521171	genus.Coprococcus3.id.11303	G	A	-0.0596434	0.0129279	4.32e-06	-0.0103385	0.00964085	0.283557	0.338
	rs8100692	genus.Coprococcus3.id.11303	T	C	0.0577411	0.0113476	4.16e-07	-0.0032756	0.00865461	0.705074	0.4274
	rs112893842	genus.DefluviitaleaceaeUCG011.id.11287	T	C	0.11381	0.0232806	1.45e-06	0.00917311	0.0130532	0.482213	0.09742
	rs1582238	genus.DefluviitaleaceaeUCG011.id.11287	T	C	0.0805036	0.0167257	1.57e-06	-0.0106791	0.00914297	0.242802	0.3718
	rs2892880	genus.DefluviitaleaceaeUCG011.id.11287	G	A	0.0817755	0.0181686	6.83e-06	-0.00229799	0.00989959	0.816437	0.2604
	rs4344384	genus.DefluviitaleaceaeUCG011.id.11287	G	T	0.0715978	0.0156309	4.83e-06	-0.00816856	0.00859688	0.342022	0.4742
	rs4677103	genus.DefluviitaleaceaeUCG011.id.11287	A	G	0.0977912	0.0197263	9.6e-07	-0.000477414	0.0111567	0.965868	0.171
	rs55658617	genus.DefluviitaleaceaeUCG011.id.11287	T	C	0.174369	0.0362226	2.15e-06	-0.00265175	0.0158578	0.867197	0.06958
	rs72731813	genus.DefluviitaleaceaeUCG011.id.11287	C	T	-0.147383	0.0293796	4.33e-07	0.0141856	0.0156568	0.364918	0.08151
	rs9608282	genus.DefluviitaleaceaeUCG011.id.11287	T	G	0.142939	0.0299793	2.52e-06	-0.0166464	0.0162097	0.304448	0.06561
	rs9725395	genus.DefluviitaleaceaeUCG011.id.11287	A	G	-0.13834	0.029554	3.52e-06	-0.0170223	0.0158399	0.282533	0.08748
	rs12031543	genus.Desulfovibrio.id.3173	T	C	-0.127185	0.0281887	6.55e-06	0.020113	0.0183445	0.272902	0.07555
	rs13066142	genus.Desulfovibrio.id.3173	G	A	0.119141	0.0250891	3.79e-06	-0.00162376	0.0155317	0.916737	0.09344
	rs16863365	genus.Desulfovibrio.id.3173	A	G	0.109402	0.0226964	1.79e-06	-0.0163967	0.0127075	0.196941	0.1173
	rs2032031	genus.Desulfovibrio.id.3173	A	G	-0.0654931	0.0148681	9.14e-06	0.00523108	0.00861125	0.543539	0.4732
	rs2590913	genus.Desulfovibrio.id.3173	G	A	0.154496	0.0339396	6.65e-06	-0.0254049	0.0157213	0.106104	0.0726
	rs2853179	genus.Desulfovibrio.id.3173	C	T	0.0811971	0.0174234	2.42e-06	0.00699417	0.0101973	0.492786	0.2485
	rs4797774	genus.Desulfovibrio.id.3173	G	A	0.212582	0.0470044	5.64e-06	0.00837971	0.0206999	0.685611	0.0686
	rs6580353	genus.Desulfovibrio.id.3173	T	C	0.0770979	0.0169735	4.94e-06	-0.00871483	0.0104746	0.405411	0.2604
	rs72647089	genus.Desulfovibrio.id.3173	T	G	-0.106594	0.0239337	8.3e-06	0.0219446	0.0144367	0.128497	0.1064
	rs7729080	genus.Desulfovibrio.id.3173	C	A	-0.070287	0.0157691	9.96e-06	-0.00922387	0.00921346	0.316764	0.2893
	rs10138457	genus.Dialister.id.2183	T	C	-0.113054	0.0261933	7.88e-06	0.0247235	0.0171037	0.148316	0.07157
	rs10938938	genus.Dialister.id.2183	G	A	-0.0773514	0.0170915	7.37e-06	0.000761002	0.0109256	0.94447	0.1938
	rs11071887	genus.Dialister.id.2183	T	C	0.0662403	0.0146315	5.91e-06	0.00262562	0.00963386	0.785206	0.2634
	rs11166701	genus.Dialister.id.2183	G	A	-0.0655301	0.013186	5.51e-07	-0.00624969	0.00858373	0.466561	0.4841
	rs2314294	genus.Dialister.id.2183	T	C	0.0865932	0.0193719	8.08e-06	-0.00891027	0.0123301	0.469899	0.1183
	rs2435610	genus.Dialister.id.2183	A	C	0.0647131	0.0143314	5.93e-06	0.000277516	0.00947957	0.976645	0.2604
	rs4747450	genus.Dialister.id.2183	C	A	0.0668509	0.0147685	5.84e-06	-0.0149023	0.00974808	0.126328	0.2664
	rs4753063	genus.Dialister.id.2183	G	A	-0.0596297	0.0130052	4.86e-06	0.0238651	0.00862853	0.00567771	0.4414
	rs75416973	genus.Dialister.id.2183	A	G	0.0727223	0.016451	9.46e-06	0.00102791	0.0110041	0.925577	0.2256
	rs764177	genus.Dialister.id.2183	C	A	-0.0601454	0.0135366	9.61e-06	-0.00960055	0.00918321	0.295817	0.338
	rs76680460	genus.Dialister.id.2183	G	A	-0.161296	0.0364332	8.19e-06	0.0245168	0.0191779	0.201113	0.04771
	rs11150408	genus.Dorea.id.1997	T	G	0.0488254	0.0109063	7.06e-06	-0.0141542	0.00857488	0.0988083	0.4453
	rs12537781	genus.Dorea.id.1997	T	C	-0.055544	0.0125223	9.15e-06	0.0143415	0.00970796	0.139597	0.2296
	rs13279148	genus.Dorea.id.1997	G	A	0.0715309	0.0150878	2.25e-06	-0.0100764	0.0117668	0.391809	0.166
	rs1899291	genus.Dorea.id.1997	C	T	0.0697217	0.0150285	4.57e-06	-0.00363068	0.0129083	0.778506	0.1282
	rs3005511	genus.Dorea.id.1997	A	G	0.0516127	0.0112852	5.29e-06	-0.00890602	0.00909162	0.327291	0.336
	rs345219	genus.Dorea.id.1997	T	G	-0.0497368	0.0112621	8.8e-06	-0.0196679	0.00900455	0.0289462	0.3757
	rs3752849	genus.Dorea.id.1997	G	A	0.163846	0.036608	7.68e-06	0.0343773	0.0222999	0.123173	0.0328
	rs4793307	genus.Dorea.id.1997	C	T	0.0574165	0.0122472	4.01e-06	-0.00602457	0.00966581	0.533096	0.2455
	rs62503162	genus.Dorea.id.1997	A	G	-0.0974091	0.0194379	7.47e-07	-8.2e-05	0.0151475	0.995682	0.08748
	rs73729431	genus.Dorea.id.1997	C	T	-0.13745	0.0299983	3.17e-06	-0.00586488	0.0187181	0.754032	0.06064
	rs112205261	genus.Eggerthella.id.819	T	C	-0.188618	0.0403613	3.35e-06	-0.00372025	0.0174051	0.830746	0.05765
	rs13070736	genus.Eggerthella.id.819	A	C	-0.121331	0.0272024	7.62e-06	0.00310324	0.0123068	0.80092	0.1571
	rs1784446	genus.Eggerthella.id.819	G	A	0.0907728	0.0198096	5.23e-06	0.00274237	0.00865915	0.75147	0.4423
	rs2223081	genus.Eggerthella.id.819	G	A	0.102572	0.0221108	3.89e-06	0.00994398	0.00983472	0.311964	0.2922
	rs2240838	genus.Eggerthella.id.819	A	G	0.0980582	0.0197653	7.36e-07	0.0125345	0.0087095	0.150101	0.498
	rs2877457	genus.Eggerthella.id.819	G	A	-0.093486	0.0210208	9.03e-06	-0.01037	0.00939427	0.269652	0.1322
	rs3851328	genus.Eggerthella.id.819	T	G	-0.107774	0.0236527	4.18e-06	-0.00105783	0.0100873	0.916481	0.2664
	rs4985746	genus.Eggerthella.id.819	G	A	0.110522	0.0247653	5.71e-06	-0.000316481	0.0103429	0.975589	0.1789
	rs6430926	genus.Eggerthella.id.819	C	T	0.0879736	0.0197127	8.37e-06	-0.0108495	0.00859586	0.206885	0.4861
	rs67490567	genus.Eggerthella.id.819	T	C	0.108495	0.0245457	8.94e-06	0.0222669	0.0111121	0.0450869	0.1978
	rs76663501	genus.Eggerthella.id.819	C	T	0.175349	0.0378576	4.83e-06	-0.0103913	0.0150313	0.48937	0.08151
	rs11027642	genus.Eisenbergiella.id.11304	C	T	0.129006	0.0284844	4.92e-06	0.00158006	0.0130358	0.903525	0.1243
	rs11079158	genus.Eisenbergiella.id.11304	T	C	0.100627	0.022546	7.35e-06	-0.00275143	0.0100441	0.784135	0.2197
	rs11938607	genus.Eisenbergiella.id.11304	T	C	0.0978125	0.0216636	8.22e-06	0.0149622	0.0101818	0.141696	0.2634
	rs12257723	genus.Eisenbergiella.id.11304	A	C	-0.0952742	0.0211569	8.85e-06	-0.0128205	0.00957588	0.180625	0.339
	rs12710729	genus.Eisenbergiella.id.11304	C	A	0.0893384	0.0199069	9.84e-06	-0.00285551	0.00899129	0.750799	0.3708
	rs13258851	genus.Eisenbergiella.id.11304	A	G	0.137001	0.0302124	7.75e-06	0.0160609	0.0141805	0.25738	0.08549
	rs1508033	genus.Eisenbergiella.id.11304	A	C	0.091546	0.0195787	3.23e-06	0.000179225	0.00897841	0.984074	0.3499
	rs1553971	genus.Eisenbergiella.id.11304	T	G	0.120965	0.0263054	5.27e-06	-0.00948387	0.0119541	0.42757	0.161
	rs2683098	genus.Eisenbergiella.id.11304	C	T	0.107319	0.022515	2.24e-06	-0.00397448	0.0104668	0.704151	0.2237
	rs3812426	genus.Eisenbergiella.id.11304	G	A	0.106447	0.0224159	2.72e-06	0.0234459	0.010138	0.0207405	0.2078
	rs4462860	genus.Eisenbergiella.id.11304	G	A	0.0939071	0.0201104	4.16e-06	-0.0142313	0.00915218	0.119955	0.3439
	rs10098492	genus.Enterorhabdus.id.820	T	C	0.132323	0.0293688	6.41e-06	0.0103599	0.0150642	0.491631	0.09046
	rs114731706	genus.Enterorhabdus.id.820	T	G	0.182308	0.0382298	2.17e-06	0.018041	0.0186985	0.334627	0.0835
	rs2051957	genus.Enterorhabdus.id.820	C	T	0.0843291	0.0189864	8.9e-06	0.00490741	0.00980058	0.616564	0.2346
	rs3017103	genus.Enterorhabdus.id.820	A	G	0.0980897	0.0208995	2.94e-06	0.00291397	0.0111582	0.793976	0.1899
	rs424715	genus.Enterorhabdus.id.820	T	C	0.0818743	0.0174855	4.41e-06	0.0150365	0.0100444	0.134392	0.4463
	rs73331712	genus.Enterorhabdus.id.820	T	C	0.26199	0.055123	4.85e-06	-0.0290492	0.0203613	0.15367	0.04274
	rs77655283	genus.Enterorhabdus.id.820	G	A	0.132988	0.0298306	5.88e-06	0.0307593	0.016355	0.060009	0.06859
	rs1434153	genus.Erysipelatoclostridium.id.11381	G	A	-0.0684526	0.0152443	6.85e-06	0.00101476	0.00932138	0.913311	0.3211
	rs16936671	genus.Erysipelatoclostridium.id.11381	C	T	-0.0968026	0.0217883	6.04e-06	-0.00887645	0.012678	0.483836	0.1362
	rs17804233	genus.Erysipelatoclostridium.id.11381	T	C	-0.0662914	0.0144203	4.59e-06	-0.000998638	0.00859783	0.907534	0.4821
	rs2901723	genus.Erysipelatoclostridium.id.11381	C	A	0.0641339	0.0144295	8.79e-06	-0.00196448	0.00855547	0.81839	0.497
	rs340991	genus.Erysipelatoclostridium.id.11381	A	G	-0.0740482	0.0158891	3.75e-06	-0.00470229	0.00935759	0.615308	0.2982
	rs3804326	genus.Erysipelatoclostridium.id.11381	A	G	0.14147	0.0336352	9.85e-06	-0.0210894	0.0164076	0.198672	0.06759
	rs45480394	genus.Erysipelatoclostridium.id.11381	T	G	-0.0687134	0.0151835	7.66e-06	0.0141177	0.00888217	0.11196	0.3618
	rs4697572	genus.Erysipelatoclostridium.id.11381	A	G	-0.0810636	0.0163308	7.59e-07	0.0219892	0.00980118	0.0248629	0.2455
	rs58236560	genus.Erysipelatoclostridium.id.11381	G	T	-0.111157	0.0234426	2.16e-06	-0.0169197	0.0142984	0.236679	0.1372
	rs61806970	genus.Erysipelatoclostridium.id.11381	C	T	0.142548	0.0320688	9.09e-06	0.0163576	0.0182485	0.37005	0.06461
	rs622418	genus.Erysipelatoclostridium.id.11381	A	G	-0.0668051	0.0143224	3.68e-06	-0.00153649	0.00858204	0.85791	0.4891
	rs6474512	genus.Erysipelatoclostridium.id.11381	A	C	0.067015	0.0143201	3.02e-06	-0.00406624	0.00868539	0.639663	0.4513
	rs710230	genus.Erysipelatoclostridium.id.11381	T	C	0.143381	0.0281514	6.33e-07	0.0108977	0.0169454	0.520155	0.0865
	rs7221249	genus.Erysipelatoclostridium.id.11381	A	G	0.0839861	0.0142741	4.31e-09	0.00305163	0.00861863	0.723284	0.4533
	rs9590927	genus.Erysipelatoclostridium.id.11381	G	A	-0.0646003	0.0143479	6.39e-06	0.000257799	0.00860544	0.976101	0.494
	rs10164067	genus.ErysipelotrichaceaeUCG003.id.11384	T	G	-0.10326	0.0212405	1.13e-06	0.00869335	0.0151418	0.56588	0.07455
	rs11666127	genus.ErysipelotrichaceaeUCG003.id.11384	A	G	-0.0719187	0.0161371	7.9e-06	0.0224022	0.0116429	0.054341	0.171
	rs11994308	genus.ErysipelotrichaceaeUCG003.id.11384	C	T	0.115417	0.0242503	1.33e-06	-0.0030313	0.0178745	0.865334	0.06958
	rs12251396	genus.ErysipelotrichaceaeUCG003.id.11384	A	G	-0.0705399	0.0158766	9.52e-06	0.00925119	0.0111782	0.407891	0.1938
	rs17798136	genus.ErysipelotrichaceaeUCG003.id.11384	G	A	0.158818	0.0347674	3.24e-06	0.0131763	0.0211455	0.533202	0.06163
	rs28568391	genus.ErysipelotrichaceaeUCG003.id.11384	A	G	-0.0583911	0.0118741	6.42e-07	-0.0043739	0.0086908	0.614768	0.4493
	rs4758231	genus.ErysipelotrichaceaeUCG003.id.11384	G	T	-0.0551754	0.0122047	6.55e-06	0.00384279	0.00923121	0.677203	0.3499
	rs59068084	genus.ErysipelotrichaceaeUCG003.id.11384	T	G	0.0564772	0.0120224	3.12e-06	0.00677691	0.00870348	0.43619	0.4215
	rs59104037	genus.ErysipelotrichaceaeUCG003.id.11384	A	G	-0.0951263	0.0204742	4.48e-06	0.0142244	0.0151662	0.348295	0.08151
	rs62403464	genus.ErysipelotrichaceaeUCG003.id.11384	T	C	-0.0731743	0.0156516	3.44e-06	0.0226195	0.0115151	0.0494914	0.164
	rs6875357	genus.ErysipelotrichaceaeUCG003.id.11384	C	T	0.165673	0.0353831	6.7e-06	-0.00272444	0.0209818	0.896687	0.0467
	rs73074432	genus.ErysipelotrichaceaeUCG003.id.11384	C	T	0.072154	0.0164378	9.99e-06	-0.00510649	0.0118516	0.666563	0.166
	rs74988980	genus.ErysipelotrichaceaeUCG003.id.11384	G	A	-0.133141	0.0348574	8.64e-06	-0.0151559	0.0204842	0.459371	0.04374
	rs75949021	genus.ErysipelotrichaceaeUCG003.id.11384	T	C	-0.169667	0.0374238	3.58e-06	-0.0067283	0.0192953	0.727313	0.04573
	rs76502207	genus.ErysipelotrichaceaeUCG003.id.11384	T	C	0.144844	0.0289929	6.41e-07	-0.00440743	0.017896	0.805465	0.09046
	rs8053479	genus.ErysipelotrichaceaeUCG003.id.11384	A	G	-0.0838212	0.0186509	5.83e-06	-0.0152458	0.01322	0.248813	0.1412
	rs112767262	genus.Escherichia.Shigella.id.3504	T	C	0.0732963	0.0163589	8.21e-06	0.0103707	0.0109699	0.344466	0.1958
	rs113127095	genus.Escherichia.Shigella.id.3504	A	G	0.151009	0.0323434	3.33e-06	-0.00311915	0.0181336	0.86343	0.05169
	rs113513883	genus.Escherichia.Shigella.id.3504	A	G	0.172283	0.038041	5.28e-06	-0.0127992	0.0182735	0.483662	0.05765
	rs1154904	genus.Escherichia.Shigella.id.3504	A	G	-0.0613376	0.0130644	3.04e-06	-0.0033924	0.00860529	0.693417	0.4642
	rs118526	genus.Escherichia.Shigella.id.3504	C	A	-0.0594401	0.013598	8e-06	-0.000393914	0.00871555	0.963951	0.3926
	rs2798105	genus.Escherichia.Shigella.id.3504	A	G	-0.100851	0.0222045	8.25e-06	-0.00443561	0.0146595	0.762213	0.1183
	rs4731451	genus.Escherichia.Shigella.id.3504	G	A	-0.0609885	0.0135157	7.47e-06	-0.0048763	0.00894957	0.585847	0.3718
	rs57024273	genus.Escherichia.Shigella.id.3504	T	C	0.0626172	0.0139919	9.7e-06	0.000748329	0.00948971	0.937146	0.3181
	rs592299	genus.Escherichia.Shigella.id.3504	T	C	-0.0592004	0.0129486	4.77e-06	-0.00977186	0.00860267	0.255994	0.4682
	rs73208162	genus.Escherichia.Shigella.id.3504	A	G	-0.119296	0.024839	2.19e-06	-0.000654586	0.0168197	0.968956	0.05865
	rs10927394	genus.Faecalibacterium.id.2057	G	T	-0.232262	0.0512364	7.02e-06	-0.0669519	0.0252885	0.00810837	0.02684
	rs114946999	genus.Faecalibacterium.id.2057	C	T	-0.0861565	0.01896	5.7e-06	0.00492731	0.0146739	0.737031	0.09841
	rs11776390	genus.Faecalibacterium.id.2057	T	C	-0.078354	0.017183	6.4e-06	-0.0251897	0.0135275	0.0625875	0.08946
	rs1271565	genus.Faecalibacterium.id.2057	C	T	-0.0576251	0.0119649	1.3e-06	0.00468979	0.00962497	0.626079	0.2724
	rs12753492	genus.Faecalibacterium.id.2057	A	C	0.0641305	0.0149933	8.8e-06	-0.00079647	0.0117229	0.945832	0.1491
	rs2835874	genus.Faecalibacterium.id.2057	T	C	-0.0866356	0.0196496	7.54e-06	0.0329943	0.0165223	0.04583	0.06958
	rs6910935	genus.Faecalibacterium.id.2057	A	G	0.134864	0.0277032	1.38e-06	-0.01175	0.0182486	0.51965	0.0537
	rs75499067	genus.Faecalibacterium.id.2057	C	T	0.227585	0.0465522	1.76e-06	0.0141372	0.0198025	0.475283	0.06362
	rs79656633	genus.Faecalibacterium.id.2057	T	C	0.145631	0.0323019	8.14e-06	0.0416049	0.0202457	0.0398791	0.1054
	rs9536330	genus.Faecalibacterium.id.2057	T	C	-0.048317	0.010797	5.33e-06	-0.00406958	0.00883116	0.644927	0.4085
	rs11126423	genus.FamilyXIIIAD3011group.id.11293	C	T	0.0904399	0.0196301	5.91e-06	0.00975976	0.0144067	0.498123	0.1133
	rs11736617	genus.FamilyXIIIAD3011group.id.11293	G	A	-0.0759493	0.0172101	9.02e-06	-0.0117663	0.0130946	0.368886	0.1203
	rs12812672	genus.FamilyXIIIAD3011group.id.11293	T	C	-0.096065	0.020828	2.56e-06	0.0115795	0.014908	0.437318	0.07356
	rs149302	genus.FamilyXIIIAD3011group.id.11293	T	C	-0.0645635	0.0143225	7.48e-06	0.0121143	0.0105071	0.248925	0.2127
	rs16840310	genus.FamilyXIIIAD3011group.id.11293	A	G	-0.0608052	0.0122149	6.75e-07	-0.00979365	0.00891487	0.271954	0.3718
	rs16940167	genus.FamilyXIIIAD3011group.id.11293	C	T	0.0732552	0.0159898	3.91e-06	0.0340001	0.0118585	0.00414186	0.169
	rs17156849	genus.FamilyXIIIAD3011group.id.11293	G	A	-0.112891	0.0245292	4.19e-06	0.020537	0.0164095	0.210741	0.06262
	rs62029761	genus.FamilyXIIIAD3011group.id.11293	A	G	0.128753	0.0276002	3.89e-06	-0.00139483	0.0187092	0.94057	0.06759
	rs62200412	genus.FamilyXIIIAD3011group.id.11293	C	T	-0.0800851	0.0163834	5.8e-07	-0.00441196	0.0117779	0.707961	0.171
	rs72730932	genus.FamilyXIIIAD3011group.id.11293	C	A	-0.0899559	0.0177107	6.89e-07	0.00901237	0.0117258	0.442135	0.164
	rs739451	genus.FamilyXIIIAD3011group.id.11293	C	T	0.0649589	0.0147534	7.88e-06	-0.00430958	0.0106331	0.685258	0.1759
	rs9276029	genus.FamilyXIIIAD3011group.id.11293	A	G	-0.0811384	0.0185669	8.93e-06	-0.00926172	0.0125742	0.461387	0.168
	rs9837139	genus.FamilyXIIIAD3011group.id.11293	A	G	0.10752	0.0240482	8.71e-06	0.0071808	0.0173839	0.679554	0.08151
	rs112362903	genus.FamilyXIIIUCG001.id.11294	A	G	-0.149047	0.0333271	7.88e-06	-0.0203573	0.0203292	0.316642	0.04274
	rs12049454	genus.FamilyXIIIUCG001.id.11294	T	C	-0.0647298	0.0134065	1.17e-06	0.00827752	0.00925702	0.371221	0.3012
	rs1426266	genus.FamilyXIIIUCG001.id.11294	T	C	-0.0665521	0.0137151	1.25e-06	-0.0127166	0.00938378	0.175364	0.2962
	rs3842897	genus.FamilyXIIIUCG001.id.11294	G	A	-0.112639	0.0242751	5.2e-06	-0.00504779	0.0165917	0.760948	0.06461
	rs62414802	genus.FamilyXIIIUCG001.id.11294	C	T	-0.0611904	0.013457	4.29e-06	-0.00564545	0.00900347	0.530639	0.2982
	rs7119679	genus.FamilyXIIIUCG001.id.11294	G	A	-0.0809085	0.0174782	3.52e-06	0.00729075	0.0122891	0.553001	0.1501
	rs76463770	genus.FamilyXIIIUCG001.id.11294	A	G	0.19313	0.0419866	3.77e-06	-0.0107147	0.0202238	0.596246	0.05169
	rs8076666	genus.FamilyXIIIUCG001.id.11294	A	G	0.088655	0.0198094	8.02e-06	0.0204855	0.0138171	0.138176	0.1362
	rs114873521	genus.Flavonifractor.id.2059	C	T	-0.130067	0.0294087	7.13e-06	0.0233629	0.0174664	0.18103	0.07654
	rs11811696	genus.Flavonifractor.id.2059	T	C	-0.116063	0.0241012	2.07e-06	-0.00127447	0.014899	0.931832	0.1103
	rs12030302	genus.Flavonifractor.id.2059	A	G	-0.0692276	0.0137467	5.61e-07	-0.00476812	0.00860316	0.579422	0.4911
	rs34066017	genus.Flavonifractor.id.2059	A	G	0.0764294	0.0159789	1.52e-06	0.0119175	0.00977708	0.222874	0.2455
	rs806808	genus.Flavonifractor.id.2059	T	C	0.0667272	0.0136557	1.18e-06	0.00684342	0.00857028	0.424577	0.4761
	rs10439674	genus.Fusicatenibacter.id.11305	A	G	-0.0572129	0.0130007	7.68e-06	-0.00590514	0.0106798	0.580314	0.2018
	rs167879	genus.Fusicatenibacter.id.11305	C	T	-0.0659543	0.0148763	5.87e-06	-0.00601924	0.0113173	0.594822	0.167
	rs1864685	genus.Fusicatenibacter.id.11305	A	C	-0.0494799	0.0108105	4.96e-06	-0.000767124	0.00854981	0.928506	0.4652
	rs2025938	genus.Fusicatenibacter.id.11305	G	A	-0.0967298	0.0205426	2.99e-06	-0.0172673	0.0155986	0.268304	0.07654
	rs206581	genus.Fusicatenibacter.id.11305	A	G	-0.0568339	0.0127894	8.96e-06	-0.0162262	0.0102962	0.115039	0.2087
	rs2132128	genus.Fusicatenibacter.id.11305	G	A	-0.0771914	0.0160344	1.08e-06	-0.0196897	0.0129768	0.129191	0.165
	rs3303	genus.Fusicatenibacter.id.11305	T	C	-0.0953657	0.020407	3.94e-06	0.0208886	0.0153537	0.173674	0.07654
	rs4378146	genus.Fusicatenibacter.id.11305	A	C	-0.0616691	0.0125259	7.2e-07	-0.00955827	0.00986314	0.3325	0.2416
	rs60254196	genus.Fusicatenibacter.id.11305	A	G	-0.0492427	0.0109365	5.47e-06	-0.0126285	0.00862026	0.142927	0.4592
	rs62187631	genus.Fusicatenibacter.id.11305	T	C	-0.0710571	0.015924	4.55e-06	0.00349503	0.0118745	0.768505	0.1402
	rs62353480	genus.Fusicatenibacter.id.11305	A	G	-0.0701397	0.0145589	1.57e-06	0.00791843	0.0112284	0.480677	0.171
	rs6515626	genus.Fusicatenibacter.id.11305	G	A	0.141575	0.0313559	7.29e-06	0.0269784	0.021185	0.202852	0.06163
	rs704418	genus.Fusicatenibacter.id.11305	T	C	0.0739124	0.0151073	7.77e-07	-0.0239452	0.0124468	0.0543792	0.1859
	rs73103914	genus.Fusicatenibacter.id.11305	A	G	-0.0597324	0.0134458	8.3e-06	-0.000303366	0.0104633	0.97687	0.1779
	rs792108	genus.Fusicatenibacter.id.11305	T	C	-0.0508345	0.0113843	8.5e-06	0.0107532	0.00890598	0.227273	0.3539
	rs8028026	genus.Fusicatenibacter.id.11305	A	G	-0.0792146	0.0180505	8.06e-06	0.00226903	0.0135462	0.866974	0.0915
	rs8063430	genus.Fusicatenibacter.id.11305	T	C	-0.104026	0.022217	4.93e-06	0.0280271	0.0185572	0.130965	0.05964
	rs9905659	genus.Fusicatenibacter.id.11305	G	A	-0.061617	0.0136576	7.31e-06	0.000577973	0.0112451	0.959009	0.1879
	rs13412653	genus.Gordonibacter.id.821	A	C	0.107597	0.0239228	8.61e-06	0.00113903	0.00893945	0.898611	0.3539
	rs16955299	genus.Gordonibacter.id.821	G	A	-0.196423	0.0433538	6.37e-06	0.0176247	0.0162436	0.277911	0.0835
	rs322296	genus.Gordonibacter.id.821	G	A	0.17869	0.037722	4.02e-06	0.0075848	0.0132613	0.567356	0.1193
	rs35042269	genus.Gordonibacter.id.821	C	A	-0.180293	0.0403296	8.11e-06	-0.0256801	0.0157662	0.103354	0.1889
	rs3765837	genus.Gordonibacter.id.821	T	G	-0.190729	0.0433608	7.17e-06	-0.00715296	0.014747	0.627644	0.07853
	rs4596722	genus.Gordonibacter.id.821	A	G	0.102908	0.0231571	9.06e-06	-0.00113426	0.00857466	0.894762	0.4761
	rs61934597	genus.Gordonibacter.id.821	C	T	-0.172495	0.0388567	8.37e-06	-0.00635773	0.0145505	0.662153	0.07555
	rs71545975	genus.Gordonibacter.id.821	A	G	-0.153972	0.0338918	7.04e-06	0.0188438	0.0122802	0.12491	0.173
	rs72714787	genus.Gordonibacter.id.821	C	A	0.181405	0.0377102	1.43e-06	-0.0169305	0.0142449	0.234624	0.1044
	rs72939513	genus.Gordonibacter.id.821	A	G	-0.21399	0.0490592	7.98e-06	-0.00226639	0.0186314	0.903181	0.05368
	rs7294633	genus.Gordonibacter.id.821	C	T	0.12867	0.0249946	3.44e-07	-0.00722733	0.00945295	0.444535	0.3509
	rs768830	genus.Gordonibacter.id.821	G	A	0.149852	0.0333315	7.76e-06	-0.0140899	0.0126886	0.26681	0.1292
	rs10781340	genus.Haemophilus.id.3698	G	A	0.0948915	0.0203221	4.32e-06	0.00637803	0.0114201	0.576509	0.166
	rs111582866	genus.Haemophilus.id.3698	G	A	-0.124265	0.026016	1.27e-06	-0.00404567	0.0139873	0.772399	0.1014
	rs35509	genus.Haemophilus.id.3698	G	A	0.128249	0.0268779	2.01e-06	0.029181	0.0146258	0.046024	0.07853
	rs4822728	genus.Haemophilus.id.3698	T	C	0.0705861	0.0151388	3.48e-06	0.00179298	0.00884509	0.839362	0.4374
	rs76022354	genus.Haemophilus.id.3698	C	T	0.244638	0.0505504	1.83e-06	0.0108563	0.0208796	0.6031	0.0328
	rs78909003	genus.Haemophilus.id.3698	T	C	-0.246256	0.0503924	1.67e-06	-0.0184344	0.0191874	0.336675	0.0497
	rs9328464	genus.Haemophilus.id.3698	T	C	0.0723095	0.0148799	1.42e-06	-0.0151442	0.00853013	0.0758356	0.492
	rs9382510	genus.Haemophilus.id.3698	C	T	-0.093521	0.0172649	7.12e-08	-0.00952545	0.0101291	0.34701	0.2455
	rs9895850	genus.Haemophilus.id.3698	T	C	-0.192957	0.0416755	2.14e-06	0.020948	0.0194623	0.281776	0.0497
	rs12513188	genus.Holdemanella.id.11393	G	A	0.0903906	0.0195276	4.65e-06	0.00890756	0.0108363	0.411071	0.2217
	rs17586763	genus.Holdemanella.id.11393	T	C	-0.227285	0.0510135	7.72e-06	-0.00429298	0.0210505	0.838403	0.01789
	rs1926302	genus.Holdemanella.id.11393	G	A	-0.107972	0.0231421	7.5e-06	0.00251294	0.0129463	0.846094	0.1531
	rs34187114	genus.Holdemanella.id.11393	C	A	-0.104505	0.022601	5.13e-06	0.0084868	0.0118277	0.473043	0.166
	rs35228298	genus.Holdemanella.id.11393	G	A	0.0934832	0.0202886	7.3e-06	-0.00789606	0.0104524	0.449991	0.2465
	rs4541991	genus.Holdemanella.id.11393	T	C	-0.0927334	0.0194435	2.1e-06	-0.00616376	0.0104443	0.555086	0.2356
	rs607782	genus.Holdemanella.id.11393	T	C	-0.0854214	0.0172515	7.19e-07	0.00496758	0.00913678	0.586655	0.3817
	rs62113381	genus.Holdemanella.id.11393	T	C	-0.105447	0.0232029	5.54e-06	-0.0058341	0.0119986	0.626803	0.159
	rs73011279	genus.Holdemanella.id.11393	T	C	-0.0961669	0.0199336	1.36e-06	0.0136075	0.0103388	0.188121	0.2078
	rs75764681	genus.Holdemanella.id.11393	T	C	-0.283103	0.0598999	1.94e-06	-0.0155548	0.0210629	0.460215	0.06262
	rs8113760	genus.Holdemanella.id.11393	G	A	0.078999	0.01734	4.62e-06	-0.0193664	0.00896034	0.0306686	0.3519
	rs10885477	genus.Holdemania.id.2157	T	C	-0.135137	0.0301894	8.6e-06	0.0110685	0.0174696	0.526351	0.06163
	rs11080063	genus.Holdemania.id.2157	G	A	-0.0665238	0.0149837	6.67e-06	-0.0118148	0.00854651	0.166845	0.4662
	rs111745969	genus.Holdemania.id.2157	A	G	0.120677	0.0265781	3.71e-06	0.00977406	0.0144156	0.497759	0.07952
	rs113593397	genus.Holdemania.id.2157	A	G	-0.128935	0.0282526	9.36e-06	-0.0215001	0.0153196	0.160486	0.1024
	rs116500994	genus.Holdemania.id.2157	G	T	-0.13755	0.0293386	2.34e-06	-0.0107924	0.0167078	0.518312	0.05169
	rs12701617	genus.Holdemania.id.2157	A	G	-0.0660617	0.0149427	9.52e-06	-0.0078522	0.00862304	0.362503	0.4583
	rs1867876	genus.Holdemania.id.2157	T	C	0.0842919	0.0162192	2.74e-07	0.00648197	0.00949973	0.495029	0.2942
	rs4146507	genus.Holdemania.id.2157	C	T	0.079488	0.0177002	7.23e-06	-0.00712701	0.0104251	0.494203	0.2217
	rs6133067	genus.Holdemania.id.2157	T	C	0.0910829	0.0178561	5.17e-07	0.0134082	0.0108964	0.218504	0.3111
	rs73139538	genus.Holdemania.id.2157	G	A	-0.148594	0.0327469	7.77e-06	0.0356673	0.0175821	0.0424976	0.05268
	rs77293403	genus.Holdemania.id.2157	A	G	0.164556	0.0341775	1.77e-06	-0.00465692	0.0177072	0.792554	0.04573
	rs80149660	genus.Holdemania.id.2157	C	T	-0.232987	0.0519183	6.04e-06	-0.000982021	0.0179573	0.956388	0.05865
	rs9500080	genus.Holdemania.id.2157	C	T	0.0926764	0.0178886	4.09e-07	-0.00136153	0.010313	0.894968	0.2346
	rs9529719	genus.Holdemania.id.2157	T	C	0.074038	0.0160494	5.97e-06	0.00444819	0.00934881	0.634215	0.325
	rs967319	genus.Holdemania.id.2157	T	C	0.0788638	0.0176744	8.38e-06	0.00880121	0.00993846	0.375849	0.2465
	rs10048062	genus.Howardella.id.2000	C	T	-0.147352	0.0336531	8.59e-06	-0.00153239	0.0128467	0.905051	0.1074
	rs12452946	genus.Howardella.id.2000	A	G	-0.105833	0.0228941	3.8e-06	0.00723641	0.00860775	0.400524	0.499
	rs1484873	genus.Howardella.id.2000	A	G	-0.227831	0.046335	2.56e-06	0.029028	0.0191082	0.128728	0.0686
	rs17167098	genus.Howardella.id.2000	G	A	-0.169366	0.0352068	1.12e-06	-0.0163171	0.0122875	0.184197	0.1133
	rs2154047	genus.Howardella.id.2000	C	A	-0.192557	0.0420093	9.97e-06	-0.00257315	0.0153996	0.867298	0.0676
	rs36081916	genus.Howardella.id.2000	T	C	-0.18123	0.0402987	4.7e-06	0.00957791	0.0142944	0.502828	0.1113
	rs3791893	genus.Howardella.id.2000	A	G	0.147035	0.034023	9.5e-06	0.00200358	0.0131963	0.879322	0.1233
	rs609430	genus.Howardella.id.2000	T	G	-0.112045	0.0239328	3.34e-06	-0.00956607	0.00908956	0.292605	0.339
	rs672217	genus.Howardella.id.2000	G	A	0.164146	0.0349993	3.52e-06	-0.00143292	0.0127292	0.910372	0.1412
	rs901099	genus.Howardella.id.2000	T	G	-0.12718	0.0250924	6.53e-07	0.00412378	0.00935252	0.659266	0.3121
	rs10044993	genus.Hungatella.id.11306	C	A	0.139547	0.0316748	8.07e-06	-0.0162628	0.0121768	0.181694	0.1173
	rs13128780	genus.Hungatella.id.11306	T	C	-0.149725	0.0312777	1.75e-06	0.0182333	0.0122055	0.135212	0.1451
	rs13249325	genus.Hungatella.id.11306	T	G	-0.100023	0.0225883	9.69e-06	0.00273086	0.00883627	0.757283	0.3668
	rs17092615	genus.Hungatella.id.11306	G	A	0.152235	0.0337867	7.38e-06	-0.0022889	0.0127709	0.857759	0.1243
	rs72759041	genus.Hungatella.id.11306	G	T	-0.126025	0.0282242	3.86e-06	-0.00286871	0.0100852	0.776067	0.2346
	rs10805326	genus.Intestinibacter.id.11345	G	A	0.0775151	0.0139665	3.55e-08	0.0175804	0.00931784	0.0591945	0.2783
	rs11109097	genus.Intestinibacter.id.11345	C	T	0.0624272	0.0138539	5.49e-06	-0.010689	0.00934595	0.252746	0.3121
	rs118030283	genus.Intestinibacter.id.11345	G	A	-0.151829	0.0324471	2.67e-06	-0.0052504	0.0188738	0.780871	0.03777
	rs16938435	genus.Intestinibacter.id.11345	T	C	-0.112189	0.0235439	1.8e-06	0.000892755	0.0162243	0.956118	0.06064
	rs2098844	genus.Intestinibacter.id.11345	C	T	-0.0575295	0.0128416	6.79e-06	0.000790419	0.00865576	0.927241	0.4245
	rs2702387	genus.Intestinibacter.id.11345	A	G	0.0608559	0.0132145	4.26e-06	0.00333011	0.00906929	0.713481	0.3519
	rs4327025	genus.Intestinibacter.id.11345	G	A	-0.0810346	0.0154397	1.64e-07	-0.00681704	0.0104564	0.514434	0.1948
	rs447950	genus.Intestinibacter.id.11345	A	G	0.0628342	0.0136652	5.64e-06	0.0142974	0.00929222	0.123892	0.2992
	rs478972	genus.Intestinibacter.id.11345	T	C	-0.142681	0.0297116	1.82e-06	-0.027354	0.0197645	0.16636	0.0596
	rs6062862	genus.Intestinibacter.id.11345	A	G	0.0924508	0.0204658	6.68e-06	0.00611526	0.0132805	0.64518	0.09443
	rs62430350	genus.Intestinibacter.id.11345	T	C	0.151096	0.0351476	6.84e-06	-0.0144958	0.0193531	0.453847	0.05765
	rs68093214	genus.Intestinibacter.id.11345	C	T	0.0662258	0.0149877	9.26e-06	-0.00611774	0.00989022	0.536203	0.2575
	rs6875660	genus.Intestinibacter.id.11345	C	T	0.0890455	0.0193905	3.06e-06	-0.0147761	0.0135748	0.276377	0.1233
	rs893394	genus.Intestinibacter.id.11345	G	A	0.0583322	0.0130729	7.85e-06	0.0116529	0.00872235	0.181555	0.4195
	rs9348442	genus.Intestinibacter.id.11345	C	T	0.099082	0.0221625	6.26e-06	0.00639628	0.0161086	0.691314	0.08748
	rs10262702	genus.Intestinimonas.id.2062	T	C	0.0918017	0.0194885	2.06e-06	0.00529276	0.0129815	0.683482	0.1292
	rs11258178	genus.Intestinimonas.id.2062	A	G	0.0660742	0.0134139	6.98e-07	-0.000494899	0.00889148	0.955613	0.4145
	rs12226153	genus.Intestinimonas.id.2062	A	G	-0.151142	0.0306922	5.12e-07	-0.00354542	0.0182052	0.845591	0.06163
	rs17067892	genus.Intestinimonas.id.2062	C	T	0.107194	0.0250013	6.38e-06	-0.0185059	0.016679	0.2672	0.07654
	rs1859797	genus.Intestinimonas.id.2062	G	A	0.060368	0.0131793	4.12e-06	-0.012303	0.0086343	0.154187	0.496
	rs2276760	genus.Intestinimonas.id.2062	A	G	-0.0685233	0.0152546	7.84e-06	-0.00188238	0.010469	0.857306	0.2197
	rs2731794	genus.Intestinimonas.id.2062	C	T	0.120632	0.0257529	1.92e-06	0.02857	0.0172083	0.0968651	0.05964
	rs2930225	genus.Intestinimonas.id.2062	G	T	0.0729524	0.0152948	1.35e-06	0.0127845	0.00964082	0.184813	0.2584
	rs4113676	genus.Intestinimonas.id.2062	A	C	-0.218507	0.0490152	7.42e-06	-0.014275	0.0201728	0.479171	0.06163
	rs4784055	genus.Intestinimonas.id.2062	T	C	-0.175324	0.038599	8.72e-07	0.00216155	0.0215071	0.919944	0.05567
	rs62240188	genus.Intestinimonas.id.2062	G	A	0.130074	0.0267179	2.2e-06	-0.017405	0.0158393	0.271834	0.06859
	rs62427239	genus.Intestinimonas.id.2062	C	A	0.162658	0.0367647	9.41e-06	0.045348	0.0196212	0.0208233	0.04573
	rs6934519	genus.Intestinimonas.id.2062	C	T	0.0692373	0.0151154	8.57e-06	0.0224183	0.00978011	0.0218921	0.2753
	rs716604	genus.Intestinimonas.id.2062	A	G	0.0818068	0.0165992	8.57e-07	-0.00205307	0.011125	0.853585	0.1879
	rs7170984	genus.Intestinimonas.id.2062	T	C	-0.0658116	0.0140767	2.98e-06	-0.000666444	0.00945326	0.943797	0.2903
	rs72982915	genus.Intestinimonas.id.2062	C	T	0.183158	0.0402743	4.91e-06	-0.0178912	0.0202497	0.37695	0.04573
	rs9823439	genus.Intestinimonas.id.2062	T	C	-0.0581947	0.0131455	9.86e-06	0.00527115	0.00866736	0.543081	0.4414
	rs1031599	genus.Lachnoclostridium.id.11308	G	T	-0.078627	0.0175644	6.31e-06	-0.0115945	0.0155244	0.45515	0.0845
	rs12566975	genus.Lachnoclostridium.id.11308	T	C	-0.0468097	0.0105787	9.57e-06	-0.0215411	0.00854681	0.0117232	0.493
	rs1528479	genus.Lachnoclostridium.id.11308	G	A	-0.0497798	0.0111919	9.64e-06	-0.000265233	0.00909835	0.976744	0.3698
	rs1997204	genus.Lachnoclostridium.id.11308	T	C	-0.108075	0.0242022	5.97e-06	-0.00565963	0.0186485	0.761517	0.0527
	rs2385421	genus.Lachnoclostridium.id.11308	A	G	0.0746186	0.0180734	7.14e-06	0.00242747	0.0163428	0.881921	0.1044
	rs3821998	genus.Lachnoclostridium.id.11308	C	A	-0.0864066	0.0192519	6.72e-06	0.00171367	0.0156125	0.912598	0.08847
	rs4738679	genus.Lachnoclostridium.id.11308	G	A	-0.0520267	0.011404	4.42e-06	0.0271089	0.00907489	0.00281506	0.3648
	rs6112314	genus.Lachnoclostridium.id.11308	A	C	-0.0561715	0.0108174	2.43e-07	0.0124439	0.00877945	0.156369	0.3966
	rs615997	genus.Lachnoclostridium.id.11308	T	C	0.0511752	0.0106491	2.03e-06	0.00866242	0.00861646	0.314736	0.499
	rs62285313	genus.Lachnoclostridium.id.11308	A	G	0.0864203	0.0181565	1.58e-06	-0.00511694	0.0138843	0.71247	0.08549
	rs72829893	genus.Lachnoclostridium.id.11308	G	T	0.117472	0.0268103	5.58e-06	-0.00985773	0.0194614	0.612487	0.06561
	rs78068103	genus.Lachnoclostridium.id.11308	A	G	0.0886199	0.0194248	3.67e-06	0.00145636	0.0170414	0.931896	0.09145
	rs789029	genus.Lachnoclostridium.id.11308	C	T	-0.0641289	0.0137974	3.75e-06	-0.00599208	0.011411	0.599504	0.1889
	rs13157098	genus.Lachnospira.id.2004	A	G	-0.0768058	0.0155312	5.99e-07	0.0240608	0.0119788	0.044578	0.167
	rs159484	genus.Lachnospira.id.2004	G	A	0.0794668	0.0176999	6.68e-06	-0.0168188	0.0147844	0.255286	0.1133
	rs2520509	genus.Lachnospira.id.2004	A	G	0.0519063	0.011578	7.42e-06	-0.00181422	0.00915316	0.842883	0.3181
	rs4686798	genus.Lachnospira.id.2004	T	C	0.0531826	0.0113747	2.74e-06	-0.00346015	0.00884438	0.69563	0.3857
	rs4923324	genus.Lachnospira.id.2004	G	A	-0.0617321	0.0133387	2.44e-06	0.00994367	0.0100339	0.321682	0.2386
	rs56791201	genus.Lachnospira.id.2004	T	C	0.051823	0.0110697	2.93e-06	-0.012713	0.00856882	0.137906	0.4573
	rs10093861	genus.LachnospiraceaeFCS020group.id.11314	G	A	-0.0568869	0.0121152	3.06e-06	-0.000110486	0.00855853	0.9897	0.498
	rs1254846	genus.LachnospiraceaeFCS020group.id.11314	G	A	0.105963	0.0232501	5.6e-06	-0.0238983	0.0166631	0.151514	0.0915
	rs1363769	genus.LachnospiraceaeFCS020group.id.11314	T	C	-0.200628	0.0449372	1.58e-06	-0.0485919	0.0193104	0.0118574	0.0328
	rs2322265	genus.LachnospiraceaeFCS020group.id.11314	C	T	-0.0666305	0.0141577	5.21e-06	0.0150131	0.0100701	0.135998	0.2555
	rs2862811	genus.LachnospiraceaeFCS020group.id.11314	T	C	0.0564927	0.0121736	3.92e-06	-0.0100577	0.00860431	0.242438	0.4543
	rs35035870	genus.LachnospiraceaeFCS020group.id.11314	T	C	-0.190615	0.0414403	2.62e-06	0.00715498	0.0205659	0.727912	0.03579
	rs3999074	genus.LachnospiraceaeFCS020group.id.11314	G	T	-0.0550587	0.0121847	6.55e-06	-0.00170977	0.00867754	0.843801	0.4781
	rs4452603	genus.LachnospiraceaeFCS020group.id.11314	T	G	0.0604208	0.0135965	8.98e-06	-0.0120546	0.00969567	0.213758	0.2863
	rs7249113	genus.LachnospiraceaeFCS020group.id.11314	G	A	0.0679483	0.0133496	3.72e-07	0.00528036	0.00948447	0.577707	0.2813
	rs72793667	genus.LachnospiraceaeFCS020group.id.11314	A	G	-0.116881	0.0246589	1.63e-06	-0.00390741	0.0158644	0.80545	0.0835
	rs9308097	genus.LachnospiraceaeFCS020group.id.11314	A	G	0.055381	0.0123659	7.47e-06	-0.0024898	0.00871601	0.77514	0.4523
	rs9788306	genus.LachnospiraceaeFCS020group.id.11314	C	T	-0.062804	0.0130744	1.39e-06	-0.0144065	0.00938799	0.12489	0.2843
	rs117467633	genus.LachnospiraceaeNC2004group.id.11316	T	C	-0.169687	0.0383169	9.13e-06	0.0290859	0.0170966	0.0888927	0.06262
	rs12127733	genus.LachnospiraceaeNC2004group.id.11316	G	A	0.115182	0.0246006	3.11e-06	0.0122337	0.0112082	0.275055	0.1779
	rs12208226	genus.LachnospiraceaeNC2004group.id.11316	C	A	-0.154739	0.0340372	9.75e-06	0.0091908	0.0155569	0.554664	0.1064
	rs12863463	genus.LachnospiraceaeNC2004group.id.11316	G	A	-0.156365	0.0345372	6.04e-06	-0.00867326	0.0163105	0.594893	0.05467
	rs17067076	genus.LachnospiraceaeNC2004group.id.11316	G	A	-0.154631	0.0352194	5.61e-06	0.0398776	0.0190454	0.0362762	0.07654
	rs1928659	genus.LachnospiraceaeNC2004group.id.11316	T	C	0.102522	0.0226445	6.17e-06	-0.0158526	0.0100019	0.112976	0.2495
	rs1929743	genus.LachnospiraceaeNC2004group.id.11316	T	C	0.0837206	0.0190318	9.06e-06	-0.000962864	0.0090269	0.915054	0.3121
	rs3756315	genus.LachnospiraceaeNC2004group.id.11316	A	G	-0.0883469	0.0188397	3.33e-06	-0.00291977	0.00916317	0.749998	0.339
	rs6116753	genus.LachnospiraceaeNC2004group.id.11316	G	A	0.0994748	0.0209139	2.92e-06	0.00355778	0.00980441	0.716698	0.2396
	rs2861203	genus.LachnospiraceaeND3007group.id.11317	G	A	0.0572304	0.0127279	7.37e-06	0.00624963	0.00956876	0.513673	0.3191
	rs72776675	genus.LachnospiraceaeND3007group.id.11317	T	C	-0.0647067	0.014797	8.72e-06	0.00859591	0.0112499	0.444815	0.175
	rs9932954	genus.LachnospiraceaeND3007group.id.11317	A	G	-0.0561864	0.0115984	1.25e-06	0.00323147	0.00862244	0.707828	0.4284
	rs10952110	genus.LachnospiraceaeNK4A136group.id.11319	G	T	0.0487709	0.0109614	9.08e-06	-0.00824618	0.00863188	0.339418	0.4483
	rs11263806	genus.LachnospiraceaeNK4A136group.id.11319	A	G	-0.0524615	0.0116758	5.07e-06	-0.0105655	0.00936504	0.259242	0.2783
	rs12611395	genus.LachnospiraceaeNK4A136group.id.11319	A	G	-0.0902532	0.0199652	5.83e-06	0.00638903	0.0146308	0.662341	0.0895
	rs160061	genus.LachnospiraceaeNK4A136group.id.11319	A	G	0.0513831	0.0108094	2.12e-06	-0.00933085	0.00858951	0.277343	0.4682
	rs28540839	genus.LachnospiraceaeNK4A136group.id.11319	A	C	0.0508285	0.0110591	9.34e-06	-0.00227358	0.00855122	0.790333	0.4871
	rs2880566	genus.LachnospiraceaeNK4A136group.id.11319	T	C	0.0599578	0.0134693	5.61e-06	-0.0128054	0.0107682	0.234366	0.1879
	rs4955932	genus.LachnospiraceaeNK4A136group.id.11319	T	C	-0.0492283	0.0109388	7.05e-06	0.00241718	0.00890767	0.786115	0.3956
	rs59805249	genus.LachnospiraceaeNK4A136group.id.11319	T	C	0.0936162	0.0207982	9.45e-06	0.0231609	0.0182469	0.204332	0.09046
	rs68104925	genus.LachnospiraceaeNK4A136group.id.11319	T	C	-0.0549104	0.0115385	2.37e-06	-0.0194144	0.00898295	0.030676	0.3708
	rs7073658	genus.LachnospiraceaeNK4A136group.id.11319	T	G	-0.0499621	0.0109693	5.27e-06	0.0126156	0.00878517	0.150999	0.4046
	rs73044693	genus.LachnospiraceaeNK4A136group.id.11319	A	G	-0.10758	0.0229884	3.57e-06	0.00798792	0.0157679	0.61244	0.0666
	rs7616165	genus.LachnospiraceaeNK4A136group.id.11319	G	T	-0.230542	0.0483465	2.77e-06	0.000883754	0.0199932	0.964743	0.03678
	rs76193507	genus.LachnospiraceaeNK4A136group.id.11319	A	G	-0.22973	0.0499776	2.93e-06	-0.0125294	0.0205029	0.541131	0.05666
	rs7832116	genus.LachnospiraceaeNK4A136group.id.11319	A	G	-0.0714756	0.0151703	3.57e-06	-0.0216383	0.0122329	0.0769171	0.1461
	rs954878	genus.LachnospiraceaeNK4A136group.id.11319	A	G	-0.0520656	0.0109082	1.78e-06	-0.00367008	0.0086432	0.671113	0.4503
	rs12131224	genus.LachnospiraceaeUCG001.id.11321	C	T	0.117095	0.02591	7.4e-06	0.0165601	0.0149727	0.268718	0.1163
	rs2050911	genus.LachnospiraceaeUCG001.id.11321	G	A	0.0751466	0.0153934	1.11e-06	-0.0156412	0.00938562	0.0956125	0.3042
	rs2371284	genus.LachnospiraceaeUCG001.id.11321	T	C	-0.0761893	0.0170127	7.56e-06	-0.00187771	0.0103482	0.856012	0.2227
	rs437876	genus.LachnospiraceaeUCG001.id.11321	T	C	0.0784637	0.0144768	7.17e-08	0.00302588	0.0089679	0.735806	0.3728
	rs4981345	genus.LachnospiraceaeUCG001.id.11321	T	C	-0.0681973	0.0149831	6.09e-06	0.000357668	0.00901816	0.968364	0.3509
	rs573933	genus.LachnospiraceaeUCG001.id.11321	T	C	-0.107898	0.0232346	3.11e-06	-0.00255376	0.0149476	0.864344	0.1024
	rs62496417	genus.LachnospiraceaeUCG001.id.11321	T	G	-0.0748504	0.0165681	5.88e-06	-0.0110039	0.0101129	0.276549	0.2714
	rs7341608	genus.LachnospiraceaeUCG001.id.11321	T	C	-0.0784757	0.0177648	9.48e-06	0.0118036	0.0110233	0.284265	0.1899
	rs74034332	genus.LachnospiraceaeUCG001.id.11321	G	A	0.168045	0.0382637	3.33e-06	0.0214673	0.0198969	0.28062	0.04573
	rs78848836	genus.LachnospiraceaeUCG001.id.11321	A	G	-0.118868	0.0259753	3.38e-06	-0.00454423	0.0148777	0.760032	0.0835
	rs8104225	genus.LachnospiraceaeUCG001.id.11321	A	G	0.0892098	0.0197665	8.04e-06	-0.0105988	0.012257	0.387196	0.1491
	rs9403580	genus.LachnospiraceaeUCG001.id.11321	C	T	0.107801	0.0229777	3.47e-06	0.000525701	0.0141564	0.970377	0.1093
	rs985416	genus.LachnospiraceaeUCG001.id.11321	C	T	0.0970258	0.0181807	1.46e-07	-0.00791826	0.0108442	0.465278	0.2058
	rs11128180	genus.LachnospiraceaeUCG004.id.11324	A	G	0.0648288	0.0140126	4.52e-06	0.0166398	0.0100773	0.0986945	0.2237
	rs12072562	genus.LachnospiraceaeUCG004.id.11324	T	C	0.133104	0.0303566	7.07e-06	0.0352793	0.0182684	0.0534626	0.05169
	rs12673420	genus.LachnospiraceaeUCG004.id.11324	G	A	0.0554351	0.0118375	2.98e-06	0.000663609	0.00869499	0.939164	0.4414
	rs12747809	genus.LachnospiraceaeUCG004.id.11324	G	A	-0.062197	0.0125685	8.65e-07	0.0114138	0.00915644	0.212569	0.34
	rs12894272	genus.LachnospiraceaeUCG004.id.11324	A	G	0.0579792	0.0125229	4.34e-06	0.00390273	0.00913992	0.669381	0.3002
	rs233486	genus.LachnospiraceaeUCG004.id.11324	A	G	-0.0799088	0.017766	6.28e-06	0.00922255	0.0125289	0.461669	0.1243
	rs2444793	genus.LachnospiraceaeUCG004.id.11324	C	T	-0.0542433	0.0118188	4.77e-06	-0.0115486	0.00858756	0.178688	0.4702
	rs2726805	genus.LachnospiraceaeUCG004.id.11324	A	G	0.0548397	0.0120844	6.3e-06	0.00744645	0.00879186	0.397011	0.4085
	rs2882478	genus.LachnospiraceaeUCG004.id.11324	G	A	-0.0577091	0.0118338	1.21e-06	0.00522993	0.00867174	0.546442	0.4553
	rs35182105	genus.LachnospiraceaeUCG004.id.11324	A	G	-0.109724	0.024221	4.87e-06	-0.00957911	0.0168231	0.569083	0.07256
	rs6656451	genus.LachnospiraceaeUCG004.id.11324	C	T	-0.05436	0.011947	5.57e-06	-0.00839437	0.00859947	0.32899	0.4394
	rs7629954	genus.LachnospiraceaeUCG004.id.11324	A	G	0.108441	0.023825	5.77e-06	-0.0213267	0.0166056	0.199034	0.06859
	rs10741777	genus.LachnospiraceaeUCG008.id.11328	T	C	-0.0973842	0.0194791	7.69e-07	0.00132309	0.0100346	0.895101	0.2614
	rs10793103	genus.LachnospiraceaeUCG008.id.11328	C	T	0.0974344	0.0181279	9.35e-08	0.00253178	0.00928401	0.785081	0.3042
	rs10801803	genus.LachnospiraceaeUCG008.id.11328	G	A	-0.117029	0.0243085	1.4e-06	0.00326721	0.0126608	0.796363	0.162
	rs13024781	genus.LachnospiraceaeUCG008.id.11328	T	C	-0.0798769	0.0168846	2.29e-06	0.010757	0.00865107	0.213709	0.497
	rs57091572	genus.LachnospiraceaeUCG008.id.11328	A	G	-0.110443	0.0235801	2.86e-06	-0.00851538	0.0118606	0.472785	0.1402
	rs57254474	genus.LachnospiraceaeUCG008.id.11328	G	A	0.0886511	0.0199045	6.92e-06	0.0110272	0.0100162	0.270924	0.2406
	rs61944774	genus.LachnospiraceaeUCG008.id.11328	A	G	0.179838	0.0393797	6.34e-06	0.00557742	0.0181348	0.758422	0.05765
	rs62277846	genus.LachnospiraceaeUCG008.id.11328	C	T	0.102292	0.0212319	1.59e-06	0.0109117	0.0107071	0.308151	0.2356
	rs67078837	genus.LachnospiraceaeUCG008.id.11328	T	C	-0.0845848	0.0170693	7.68e-07	0.000703274	0.00861381	0.934929	0.4583
	rs75356640	genus.LachnospiraceaeUCG008.id.11328	G	A	0.136523	0.0303128	9.83e-06	-0.00420142	0.0155257	0.78669	0.08847
	rs955844	genus.LachnospiraceaeUCG008.id.11328	A	C	0.112064	0.0228369	1.81e-06	0.00718687	0.0116158	0.536104	0.1998
	rs10414815	genus.LachnospiraceaeUCG010.id.11330	T	C	0.10453	0.0230253	4.24e-06	0.00272291	0.0135519	0.840758	0.1193
	rs11192447	genus.LachnospiraceaeUCG010.id.11330	A	G	0.126592	0.024345	4.69e-07	0.0268378	0.0177395	0.130309	0.07455
	rs12346653	genus.LachnospiraceaeUCG010.id.11330	C	T	0.0657686	0.0139569	2.7e-06	0.00106419	0.0100113	0.915345	0.2744
	rs17730011	genus.LachnospiraceaeUCG010.id.11330	G	A	-0.0702357	0.015706	7.85e-06	0.00986953	0.011226	0.379311	0.2187
	rs2833528	genus.LachnospiraceaeUCG010.id.11330	C	T	-0.0562148	0.0127763	9.92e-06	-0.00908506	0.00889117	0.306872	0.3608
	rs336138	genus.LachnospiraceaeUCG010.id.11330	G	T	0.0779543	0.0171865	7.48e-06	-0.0180173	0.0116054	0.120544	0.163
	rs4576377	genus.LachnospiraceaeUCG010.id.11330	A	C	-0.0572001	0.0127043	7.63e-06	-0.0139068	0.0088161	0.114696	0.3837
	rs72894957	genus.LachnospiraceaeUCG010.id.11330	G	A	0.222263	0.0486425	5.68e-06	0.0176205	0.0203327	0.386156	0.04771
	rs74315802	genus.LachnospiraceaeUCG010.id.11330	G	T	0.0867262	0.0183477	3.19e-06	0.0165026	0.0128777	0.200023	0.1213
	rs9981767	genus.LachnospiraceaeUCG010.id.11330	A	C	0.0655062	0.0131994	9.96e-07	-0.00484308	0.00923368	0.59993	0.3161
	rs11674854	genus.Lactobacillus.id.1837	C	T	-0.0852686	0.0176504	1.59e-06	-0.00575023	0.00882699	0.514764	0.4274
	rs12693845	genus.Lactobacillus.id.1837	C	T	-0.0805447	0.0177429	8.96e-06	-0.00475755	0.00875889	0.587014	0.3569
	rs1530559	genus.Lactobacillus.id.1837	G	A	0.0804001	0.0178207	4.93e-06	0.0026969	0.00873958	0.757638	0.4324
	rs16861661	genus.Lactobacillus.id.1837	G	A	-0.183147	0.038148	1.28e-06	-0.01826	0.0168407	0.278242	0.0497
	rs62314653	genus.Lactobacillus.id.1837	C	A	0.187692	0.0394585	2.24e-06	0.039077	0.0191994	0.0418183	0.06262
	rs7399658	genus.Lactobacillus.id.1837	G	A	-0.107134	0.0221883	3.12e-06	-0.0127355	0.0106714	0.232704	0.2157
	rs75127669	genus.Lactobacillus.id.1837	C	A	0.139784	0.0310414	6.83e-06	0.00270488	0.01606	0.86625	0.07058
	rs768253	genus.Lactobacillus.id.1837	T	G	-0.079195	0.0171791	4.25e-06	0.0240914	0.008777	0.00605417	0.3907
	rs77478751	genus.Lactobacillus.id.1837	A	G	-0.219886	0.0475759	7.33e-06	0.0163108	0.0174386	0.34962	0.05368
	rs921925	genus.Lactobacillus.id.1837	A	C	0.0985077	0.0203229	9.72e-07	-0.00813279	0.0105871	0.442381	0.2624
	rs10417872	genus.Lactococcus.id.1851	T	G	0.118306	0.024522	1.29e-06	-0.00486407	0.0096097	0.612743	0.2584
	rs123059	genus.Lactococcus.id.1851	T	C	-0.13671	0.0274694	1.27e-06	-0.00194094	0.0101721	0.848674	0.2217
	rs12621813	genus.Lactococcus.id.1851	G	A	0.108423	0.0239978	6.61e-06	-0.0034826	0.00928337	0.707553	0.2823
	rs17168302	genus.Lactococcus.id.1851	G	A	0.191857	0.0424761	6.29e-06	0.00329871	0.0174287	0.849882	0.06561
	rs2293361	genus.Lactococcus.id.1851	C	T	-0.199221	0.0430969	1.4e-06	0.0429588	0.0178587	0.0161511	0.06461
	rs4766997	genus.Lactococcus.id.1851	C	T	0.114599	0.023839	2.06e-06	0.00709761	0.00930802	0.445746	0.2962
	rs55910161	genus.Lactococcus.id.1851	C	T	0.146426	0.0307367	2.36e-06	-0.00468714	0.0118628	0.69276	0.1352
	rs6674304	genus.Lactococcus.id.1851	C	T	0.200758	0.0442121	6.18e-06	-0.0133776	0.0166619	0.422041	0.06859
	rs7992246	genus.Lactococcus.id.1851	T	C	0.104232	0.0230786	4.45e-06	0.0229694	0.0088925	0.0097943	0.3469
	rs11620597	genus.Marvinbryantia.id.2005	T	C	0.119479	0.0271688	7.8e-06	-0.0270482	0.0173467	0.118932	0.05268
	rs1187983	genus.Marvinbryantia.id.2005	C	T	-0.0935456	0.0193174	2.02e-06	-0.0123645	0.0125312	0.323791	0.1223
	rs146541147	genus.Marvinbryantia.id.2005	G	A	0.118845	0.0268423	6.86e-06	-0.0300471	0.0173029	0.0824692	0.07058
	rs2724813	genus.Marvinbryantia.id.2005	A	G	-0.0840769	0.0167551	6.28e-07	-0.0254183	0.0112428	0.0237685	0.2008
	rs2842896	genus.Marvinbryantia.id.2005	C	T	-0.0649396	0.0131146	7.25e-07	-0.0155042	0.00876394	0.0768788	0.4722
	rs2863363	genus.Marvinbryantia.id.2005	A	G	0.0634861	0.0136323	3.11e-06	-0.00875881	0.00890153	0.325132	0.3678
	rs3125832	genus.Marvinbryantia.id.2005	A	C	0.0679323	0.015012	5.03e-06	-0.00112981	0.00991351	0.909264	0.2624
	rs61884471	genus.Marvinbryantia.id.2005	G	A	0.124426	0.0248431	1.01e-06	-0.00180179	0.0164136	0.912588	0.08449
	rs72948274	genus.Marvinbryantia.id.2005	A	C	-0.126354	0.0272212	3.26e-06	-0.0200509	0.0182623	0.272231	0.05765
	rs8006832	genus.Marvinbryantia.id.2005	G	T	-0.0952415	0.0216699	6.58e-06	0.0269802	0.0139056	0.0523505	0.1113
	rs10202904	genus.Methanobrevibacter.id.123	T	G	-0.112811	0.0239106	3.09e-06	-0.0151874	0.0086762	0.0800378	0.4672
	rs1334944	genus.Methanobrevibacter.id.123	T	C	0.115197	0.0255492	7.61e-06	0.0041528	0.0090921	0.647852	0.2853
	rs4802933	genus.Methanobrevibacter.id.123	A	G	-0.135628	0.0308139	9.74e-06	-0.00293662	0.0116011	0.800166	0.1779
	rs6776814	genus.Methanobrevibacter.id.123	T	C	-0.188956	0.0419905	8.05e-06	0.000412369	0.0145098	0.977327	0.08946
	rs76029318	genus.Methanobrevibacter.id.123	T	C	0.222849	0.0454319	1.08e-06	-0.0183757	0.0166012	0.268342	0.06461
	rs894996	genus.Methanobrevibacter.id.123	C	A	0.214213	0.0456045	3.82e-06	0.000603595	0.0160053	0.969917	0.07157
	rs10093869	genus.Odoribacter.id.952	A	G	-0.0577795	0.0125389	3.67e-06	0.00777355	0.00910144	0.393049	0.3757
	rs10423795	genus.Odoribacter.id.952	C	T	0.0550695	0.0121164	6.58e-06	-0.00998288	0.00873002	0.252826	0.4066
	rs28417404	genus.Odoribacter.id.952	A	G	-0.0726896	0.0161372	3.68e-06	-0.00530514	0.0117143	0.650637	0.169
	rs4793970	genus.Odoribacter.id.952	A	G	-0.0576329	0.0129154	6.03e-06	-0.0049144	0.00950218	0.605026	0.3012
	rs6856150	genus.Odoribacter.id.952	G	A	0.0881922	0.0194146	6.06e-06	-0.00141094	0.0144727	0.922337	0.1183
	rs74553962	genus.Odoribacter.id.952	T	G	0.121449	0.0264106	9.49e-06	0.0102422	0.0177295	0.563472	0.06262
	rs77779484	genus.Odoribacter.id.952	G	A	-0.133489	0.0268526	6.56e-07	0.0224563	0.0187979	0.232237	0.05865
	rs1035588	genus.Olsenella.id.822	A	G	-0.108148	0.0236848	4.86e-06	2.07e-05	0.00888616	0.998137	0.3827
	rs17148768	genus.Olsenella.id.822	G	A	0.140434	0.0295602	2.2e-06	-0.00787128	0.0109439	0.471994	0.2117
	rs2759329	genus.Olsenella.id.822	G	A	-0.111131	0.0237218	3.43e-06	-0.00699003	0.00880769	0.427412	0.34
	rs35225860	genus.Olsenella.id.822	A	G	-0.223604	0.0482391	3.87e-06	0.0273465	0.0175356	0.118882	0.05666
	rs6046522	genus.Olsenella.id.822	C	T	0.122938	0.0269928	4.48e-06	0.00639899	0.00985851	0.516285	0.2863
	rs61090148	genus.Olsenella.id.822	A	G	-0.104783	0.0231343	6.44e-06	-0.00188662	0.0086322	0.826996	0.4225
	rs62112538	genus.Olsenella.id.822	C	T	-0.19943	0.0407033	1.19e-06	-0.0585451	0.0155919	0.000173452	0.08052
	rs72691585	genus.Olsenella.id.822	C	A	-0.249079	0.0520814	2.95e-06	-0.0252679	0.0190303	0.184253	0.06859
	rs7540303	genus.Olsenella.id.822	C	T	0.108044	0.023638	5.32e-06	0.00909124	0.00873315	0.297874	0.4215
	rs8066522	genus.Olsenella.id.822	G	A	-0.106529	0.0240379	9.7e-06	-0.0087998	0.00905741	0.33127	0.3469
	rs9460691	genus.Olsenella.id.822	C	A	0.119966	0.0268645	7.28e-06	-0.0139212	0.010327	0.177646	0.2167
	rs11627628	genus.Oscillibacter.id.2063	T	C	0.143961	0.0290223	1.01e-06	-0.0163654	0.0165283	0.322104	0.07256
	rs11990279	genus.Oscillibacter.id.2063	T	C	-0.0824934	0.0180457	4.94e-06	-0.020365	0.0100605	0.0429441	0.2396
	rs12649930	genus.Oscillibacter.id.2063	T	G	0.121589	0.0259612	4.09e-06	0.0295082	0.0154412	0.056004	0.09443
	rs133832	genus.Oscillibacter.id.2063	A	C	-0.0795527	0.0162411	1.15e-06	-0.00972646	0.00918206	0.289468	0.3131
	rs16866406	genus.Oscillibacter.id.2063	A	G	0.0988765	0.0208795	3.08e-06	0.0277192	0.012469	0.0262125	0.1392
	rs16934185	genus.Oscillibacter.id.2063	A	G	-0.129568	0.028157	4.38e-06	0.0211654	0.0149119	0.155793	0.1044
	rs234108	genus.Oscillibacter.id.2063	A	G	0.0749553	0.0152632	9.16e-07	-0.00336343	0.00859457	0.695543	0.4801
	rs36095275	genus.Oscillibacter.id.2063	C	T	-0.0752368	0.0156861	1.4e-06	-0.0124989	0.00894688	0.16241	0.3618
	rs4506202	genus.Oscillibacter.id.2063	A	G	-0.0711323	0.0152261	3.21e-06	-0.00128176	0.00865121	0.882217	0.4841
	rs61883564	genus.Oscillibacter.id.2063	A	G	-0.101351	0.0221016	3.39e-06	-0.00202369	0.01263	0.872701	0.1243
	rs62206502	genus.Oscillibacter.id.2063	C	A	-0.0681423	0.0151349	6.6e-06	0.00383302	0.00863547	0.657137	0.4592
	rs75453768	genus.Oscillibacter.id.2063	G	T	0.12212	0.0268629	5.35e-06	0.00192858	0.0150835	0.89826	0.08648
	rs761240	genus.Oscillibacter.id.2063	T	G	-0.17664	0.0388812	2.04e-06	0.00776611	0.0162584	0.632887	0.0666
	rs9393920	genus.Oscillibacter.id.2063	A	G	-0.0744662	0.0151081	9.92e-07	0.0182493	0.00857431	0.0333065	0.4354
	rs12206468	genus.Oscillospira.id.2064	G	A	-0.133016	0.0269733	1.04e-06	-0.0193479	0.0162157	0.232807	0.06362
	rs12925026	genus.Oscillospira.id.2064	T	C	0.13559	0.030678	9.31e-06	0.00198134	0.0143112	0.889887	0.07256
	rs1954532	genus.Oscillospira.id.2064	T	C	-0.0826246	0.0175252	2.27e-06	0.00669953	0.0108473	0.536825	0.2087
	rs28889936	genus.Oscillospira.id.2064	A	C	0.114051	0.0252838	3.37e-06	0.0174706	0.0162991	0.283776	0.1083
	rs62422654	genus.Oscillospira.id.2064	C	T	0.0898456	0.0198088	6.47e-06	-0.0250634	0.0116517	0.0314722	0.1471
	rs72866977	genus.Oscillospira.id.2064	A	C	-0.130569	0.0281674	5.63e-06	-0.0220192	0.0162647	0.175799	0.06958
	rs751183	genus.Oscillospira.id.2064	T	C	-0.0774322	0.0172216	6.85e-06	0.0165336	0.0107058	0.122501	0.2455
	rs8076323	genus.Oscillospira.id.2064	A	G	0.0715392	0.0156539	5.61e-06	0.0133052	0.009807	0.174875	0.2575
	rs10464997	genus.Oxalobacter.id.2978	G	A	0.137691	0.0294804	3.3e-06	-0.00251322	0.0126949	0.843068	0.1531
	rs11108500	genus.Oxalobacter.id.2978	A	G	-0.199099	0.0427327	3.74e-06	0.0178085	0.0171222	0.298302	0.07654
	rs111966731	genus.Oxalobacter.id.2978	T	C	0.213114	0.047162	7.3e-06	0.0201581	0.0178375	0.258435	0.07157
	rs12002250	genus.Oxalobacter.id.2978	A	C	0.217122	0.0466317	1.42e-06	-0.0085901	0.0186469	0.645034	0.05964
	rs1569853	genus.Oxalobacter.id.2978	T	C	-0.138078	0.0296981	3.65e-06	-0.0149377	0.0118443	0.207247	0.1382
	rs36057338	genus.Oxalobacter.id.2978	G	T	0.207847	0.0421439	8.8e-07	-0.0028722	0.0170541	0.866255	0.07555
	rs3862635	genus.Oxalobacter.id.2978	C	T	-0.172142	0.0394026	9.19e-06	-0.0149009	0.0175805	0.396671	0.07853
	rs4428215	genus.Oxalobacter.id.2978	G	A	0.130293	0.0242237	7.51e-08	-0.00505417	0.0102241	0.621067	0.2604
	rs6000536	genus.Oxalobacter.id.2978	C	T	-0.130992	0.0253804	2.06e-07	-0.0135973	0.010781	0.207227	0.2107
	rs6993398	genus.Oxalobacter.id.2978	G	A	0.127217	0.0278855	7.13e-06	0.00484435	0.0123159	0.694068	0.1531
	rs736744	genus.Oxalobacter.id.2978	C	T	0.117882	0.0211262	2.57e-08	0.00160671	0.00873453	0.854053	0.4155
	rs114567323	genus.Parabacteroides.id.954	T	C	0.186478	0.0405199	5.65e-06	-0.0467451	0.0203329	0.0215056	0.04672
	rs115602804	genus.Parabacteroides.id.954	G	A	0.10308	0.0222736	1.93e-06	-0.0277466	0.0187543	0.139012	0.0666
	rs4236095	genus.Parabacteroides.id.954	G	A	0.0761961	0.0157042	1.93e-06	0.00162715	0.0124496	0.896013	0.1252
	rs60884758	genus.Parabacteroides.id.954	C	T	-0.0702667	0.0142249	5.71e-07	0.00481054	0.0113813	0.672536	0.165
	rs6657302	genus.Parabacteroides.id.954	T	C	-0.10452	0.0225521	9.76e-06	-0.00038967	0.0183901	0.983095	0.05169
	rs7298818	genus.Parabacteroides.id.954	C	T	0.0888832	0.0200902	8.54e-06	0.00583108	0.0152816	0.702776	0.07654
	rs10842464	genus.Paraprevotella.id.962	T	C	-0.0758215	0.0172568	6.6e-06	0.00854726	0.00866942	0.324178	0.4185
	rs140997932	genus.Paraprevotella.id.962	T	C	-0.162376	0.0354178	2.11e-06	-0.00938381	0.0166837	0.573807	0.06461
	rs145020347	genus.Paraprevotella.id.962	A	G	-0.12465	0.0262323	4.03e-06	0.0262368	0.013524	0.0523775	0.1392
	rs17109926	genus.Paraprevotella.id.962	A	G	-0.0988335	0.0216172	6.75e-06	-0.0108029	0.0110736	0.329285	0.1879
	rs17785622	genus.Paraprevotella.id.962	A	G	0.248065	0.0524304	1.93e-06	0.0164987	0.017931	0.357509	0.05964
	rs2081023	genus.Paraprevotella.id.962	A	G	-0.122561	0.0236507	2.64e-07	-0.00472881	0.0132662	0.721499	0.1024
	rs3008582	genus.Paraprevotella.id.962	T	C	0.10572	0.0227246	4.36e-06	0.000186358	0.0118976	0.987503	0.1322
	rs3801748	genus.Paraprevotella.id.962	G	A	0.0779721	0.0171691	5.2e-06	0.000455409	0.00887358	0.959069	0.3459
	rs4756632	genus.Paraprevotella.id.962	G	T	-0.138905	0.0289897	3.82e-06	-0.00450796	0.0161727	0.780445	0.09344
	rs4767113	genus.Paraprevotella.id.962	C	T	0.0882466	0.018382	2.14e-06	0.0122309	0.00935646	0.19114	0.2873
	rs7240324	genus.Paraprevotella.id.962	T	G	-0.10229	0.0226948	5.96e-06	0.00835936	0.0110907	0.451013	0.1909
	rs9602779	genus.Paraprevotella.id.962	A	C	-0.106692	0.0220264	6.93e-07	0.0139203	0.0109728	0.204577	0.173
	rs9900242	genus.Paraprevotella.id.962	A	G	-0.0852967	0.0175212	1.14e-06	0.0112579	0.00868401	0.19484	0.3608
	rs10899911	genus.Parasutterella.id.2892	A	G	-0.0717102	0.0148151	1.15e-06	0.0120357	0.0095253	0.206391	0.2724
	rs11715853	genus.Parasutterella.id.2892	G	A	-0.0662952	0.0146114	6.23e-06	-0.00700899	0.00947811	0.459608	0.3141
	rs2090816	genus.Parasutterella.id.2892	A	C	0.0840967	0.0177315	2.9e-06	0.0102258	0.0115619	0.376459	0.1571
	rs2387977	genus.Parasutterella.id.2892	T	C	-0.0681778	0.0134756	5.38e-07	0.0223875	0.0090286	0.0131522	0.4583
	rs35055552	genus.Parasutterella.id.2892	T	C	0.109554	0.0235433	3.35e-06	-0.023455	0.0145055	0.105884	0.07753
	rs55877868	genus.Parasutterella.id.2892	A	C	-0.104458	0.0228089	2.87e-06	0.0153477	0.014174	0.278894	0.09642
	rs62273907	genus.Parasutterella.id.2892	A	G	0.229468	0.0502262	5.88e-06	0.0361861	0.0197709	0.0672095	0.0497
	rs6809952	genus.Parasutterella.id.2892	G	A	-0.0684957	0.0150892	8.13e-06	0.014179	0.00942895	0.13264	0.2734
	rs6828768	genus.Parasutterella.id.2892	C	T	0.0636852	0.0132645	1.78e-06	-0.00858265	0.00855552	0.315778	0.5
	rs7303158	genus.Parasutterella.id.2892	C	T	0.0646859	0.0134256	1.33e-06	0.00743517	0.00863156	0.389021	0.4423
	rs7311004	genus.Parasutterella.id.2892	T	C	-0.0617522	0.0136438	5.92e-06	0.00325557	0.00878772	0.711034	0.3757
	rs7572229	genus.Parasutterella.id.2892	G	A	0.066273	0.0132736	6.32e-07	-0.00725144	0.00859143	0.398652	0.4901
	rs78383039	genus.Parasutterella.id.2892	T	C	-0.146315	0.0297119	1.57e-06	-0.0234799	0.0176736	0.184003	0.0666
	rs8039785	genus.Parasutterella.id.2892	T	G	0.0618345	0.0133	3.62e-06	-0.00766734	0.00860146	0.372715	0.4523
	rs823424	genus.Parasutterella.id.2892	G	A	-0.0713448	0.0156958	4.95e-06	0.00317405	0.0103466	0.759017	0.2097
	rs10031059	genus.Peptococcus.id.2037	T	C	-0.121167	0.0225844	1.24e-07	0.00512078	0.0101361	0.613417	0.2207
	rs11001941	genus.Peptococcus.id.2037	G	A	-0.195611	0.0392217	1.33e-06	0.00422123	0.0173675	0.807964	0.06759
	rs12069354	genus.Peptococcus.id.2037	C	T	0.16763	0.03795	9.28e-06	-0.00174615	0.0174792	0.920425	0.0666
	rs2054133	genus.Peptococcus.id.2037	G	A	0.0895433	0.0188332	2.14e-06	0.00601414	0.00864164	0.486461	0.4742
	rs36121075	genus.Peptococcus.id.2037	A	G	-0.14067	0.030628	6.99e-06	-0.00229433	0.0136166	0.866194	0.1282
	rs413827	genus.Peptococcus.id.2037	G	A	0.110229	0.0237523	3.3e-06	0.0181693	0.0106527	0.0880816	0.2127
	rs5770862	genus.Peptococcus.id.2037	T	C	0.162018	0.0356813	3.22e-06	0.0158192	0.0163459	0.333155	0.0666
	rs6918730	genus.Peptococcus.id.2037	G	A	0.135311	0.0289742	1.15e-06	0.0130872	0.013528	0.333336	0.0974
	rs7033353	genus.Peptococcus.id.2037	T	G	0.090152	0.018995	2.22e-06	-0.0204962	0.00871992	0.018748	0.4195
	rs72850165	genus.Peptococcus.id.2037	T	C	-0.134304	0.0300423	5.74e-06	-0.0330246	0.0137383	0.0162241	0.1083
	rs74592222	genus.Peptococcus.id.2037	G	A	0.137957	0.0302965	8.55e-06	-0.00762911	0.0139215	0.583686	0.1173
	rs77681628	genus.Peptococcus.id.2037	C	T	0.200307	0.0387328	2.69e-07	-0.0155108	0.0177778	0.382946	0.05865
	rs11929846	genus.Phascolarctobacterium.id.2168	T	C	-0.0697199	0.0157969	8.88e-06	-0.00460279	0.0104889	0.660788	0.2097
	rs12618201	genus.Phascolarctobacterium.id.2168	A	G	0.0641657	0.0138202	3.38e-06	0.00122112	0.0089025	0.8909	0.3469
	rs1264476	genus.Phascolarctobacterium.id.2168	T	G	0.0767335	0.0166041	4.3e-06	0.00337928	0.0105822	0.749472	0.1998
	rs28525131	genus.Phascolarctobacterium.id.2168	G	A	-0.118657	0.0269048	8.23e-06	0.00708165	0.0166724	0.671017	0.09443
	rs56069061	genus.Phascolarctobacterium.id.2168	G	A	-0.111306	0.0230694	1.87e-06	-0.000166653	0.0139571	0.990473	0.1014
	rs56157888	genus.Phascolarctobacterium.id.2168	A	C	0.0954864	0.0193976	1.09e-06	0.0211814	0.0117715	0.0719586	0.17
	rs74540770	genus.Phascolarctobacterium.id.2168	G	A	-0.121014	0.0258621	3.6e-06	-0.0168964	0.0153976	0.272493	0.06461
	rs74847270	genus.Phascolarctobacterium.id.2168	A	G	-0.104889	0.0230998	5.73e-06	0.0108514	0.0140737	0.440683	0.08748
	rs75882962	genus.Phascolarctobacterium.id.2168	T	C	0.0968661	0.0190575	3.19e-07	-0.00469671	0.0122412	0.701215	0.167
	rs7982713	genus.Phascolarctobacterium.id.2168	G	A	0.0726922	0.0163201	9.72e-06	-0.000308758	0.0104162	0.976352	0.2286
	rs118038478	genus.Prevotella7.id.11182	A	G	0.205676	0.0468917	7.85e-06	0.00042068	0.0161082	0.979165	0.07555
	rs12124567	genus.Prevotella7.id.11182	A	G	-0.121281	0.0275017	9.49e-06	0.00194785	0.00954939	0.838372	0.2624
	rs12195431	genus.Prevotella7.id.11182	T	C	0.196528	0.0442322	8.73e-06	0.0163892	0.0167356	0.327431	0.07853
	rs2240542	genus.Prevotella7.id.11182	C	T	0.12085	0.0261776	4.84e-06	0.0107991	0.00948439	0.254862	0.2575
	rs2918132	genus.Prevotella7.id.11182	C	T	-0.114648	0.0254916	6.42e-06	0.00339608	0.00894022	0.704045	0.3678
	rs430270	genus.Prevotella7.id.11182	A	C	0.139155	0.0297055	2.87e-06	-0.0194076	0.0109254	0.0756712	0.2008
	rs57404562	genus.Prevotella7.id.11182	C	A	0.155486	0.0316057	6.22e-07	0.0197276	0.0110162	0.0733285	0.1799
	rs79263163	genus.Prevotella7.id.11182	A	C	-0.143982	0.031501	7.51e-06	0.0144137	0.0115074	0.210366	0.1849
	rs9426434	genus.Prevotella7.id.11182	T	C	-0.123657	0.0278514	9.72e-06	0.00689856	0.00985635	0.483983	0.2734
	rs9608249	genus.Prevotella7.id.11182	A	G	-0.158213	0.0336317	2.07e-06	0.00807617	0.0120752	0.503608	0.171
	rs9959718	genus.Prevotella7.id.11182	G	A	0.133012	0.0275361	1.9e-06	-0.00378032	0.00986723	0.701632	0.2495
	rs111509883	genus.Prevotella9.id.11183	T	C	0.171131	0.0347624	1.24e-06	0.0193766	0.0173464	0.263978	0.08449
	rs11685699	genus.Prevotella9.id.11183	C	T	-0.141357	0.0295665	2.03e-06	0.0196737	0.0160112	0.219167	0.0825
	rs117271932	genus.Prevotella9.id.11183	A	G	0.208089	0.0440393	2.82e-06	-0.0326927	0.0188756	0.083272	0.04672
	rs12648235	genus.Prevotella9.id.11183	T	C	0.0785902	0.0177676	7.39e-06	-0.000480586	0.0125664	0.969493	0.1571
	rs1304512	genus.Prevotella9.id.11183	G	A	0.0761593	0.0165885	5.29e-06	-0.0128486	0.0101166	0.204066	0.2187
	rs2104588	genus.Prevotella9.id.11183	T	C	0.105558	0.023773	8.13e-06	0.00394131	0.0137453	0.774312	0.1193
	rs2495052	genus.Prevotella9.id.11183	A	G	0.0838978	0.0188523	8.97e-06	0.00397476	0.0113388	0.72593	0.1789
	rs2683313	genus.Prevotella9.id.11183	A	G	-0.0724576	0.0151603	1.69e-06	0.00767496	0.00915663	0.401926	0.3082
	rs4968431	genus.Prevotella9.id.11183	G	T	0.0640113	0.0144162	8.58e-06	0.0103857	0.00879933	0.237888	0.3638
	rs72815774	genus.Prevotella9.id.11183	T	C	-0.176186	0.0393068	8.78e-06	-0.0174636	0.0158392	0.27022	0.07058
	rs746764	genus.Prevotella9.id.11183	T	C	-0.0915772	0.0193245	2.04e-06	0.0229535	0.0111808	0.0400785	0.173
	rs7976209	genus.Prevotella9.id.11183	T	C	-0.0870786	0.0197951	7.28e-06	-0.00499445	0.0122252	0.682879	0.167
	rs9428102	genus.Prevotella9.id.11183	A	G	-0.0778844	0.0176068	4.62e-06	-0.00310392	0.0104445	0.766327	0.2366
	rs9613013	genus.Prevotella9.id.11183	G	A	0.0917591	0.0202697	6.1e-06	-0.0103047	0.0126199	0.414189	0.1451
	rs12501673	genus.RikenellaceaeRC9gutgroup.id.11191	A	G	0.116395	0.0262253	6.29e-06	-0.0142851	0.0089547	0.110653	0.325
	rs17032291	genus.RikenellaceaeRC9gutgroup.id.11191	T	C	-0.169579	0.0368251	6.61e-06	-0.0182482	0.0123986	0.141076	0.1412
	rs17582787	genus.RikenellaceaeRC9gutgroup.id.11191	A	G	-0.157739	0.0339924	3.55e-06	0.00920768	0.0121873	0.44994	0.1292
	rs2074881	genus.RikenellaceaeRC9gutgroup.id.11191	T	C	-0.142236	0.032391	9.45e-06	-0.0320362	0.0114548	0.00516196	0.1789
	rs2900503	genus.RikenellaceaeRC9gutgroup.id.11191	G	T	-0.172329	0.0326671	1.55e-07	0.0320759	0.0117477	0.00632578	0.171
	rs2998141	genus.RikenellaceaeRC9gutgroup.id.11191	T	C	-0.136346	0.0293073	4.42e-06	0.00549714	0.0106717	0.606473	0.2217
	rs4270579	genus.RikenellaceaeRC9gutgroup.id.11191	G	A	-0.118021	0.0271041	5.46e-06	0.0133612	0.0095787	0.16305	0.3042
	rs4717843	genus.RikenellaceaeRC9gutgroup.id.11191	G	T	-0.119376	0.0260548	4.72e-06	-0.00279811	0.00899947	0.755862	0.3618
	rs7712231	genus.RikenellaceaeRC9gutgroup.id.11191	A	G	0.156284	0.0350462	7.97e-06	-0.000340105	0.0120573	0.977497	0.165
	rs80309088	genus.RikenellaceaeRC9gutgroup.id.11191	G	A	0.17405	0.0383423	4.56e-06	0.012071	0.0131824	0.359829	0.1292
	rs9887954	genus.RikenellaceaeRC9gutgroup.id.11191	G	A	-0.114849	0.0249013	4.81e-06	-0.0148119	0.00871088	0.0890574	0.4364
	rs10279978	genus.Romboutsia.id.11347	A	G	-0.0622202	0.0127675	1.17e-06	0.00558187	0.00922528	0.545138	0.3479
	rs11221428	genus.Romboutsia.id.11347	T	C	-0.0726779	0.0158263	6.49e-06	0.0168965	0.0113824	0.137692	0.1551
	rs16843578	genus.Romboutsia.id.11347	C	T	-0.0875276	0.0196779	5.08e-06	0.000569629	0.0148567	0.969415	0.0825
	rs28603357	genus.Romboutsia.id.11347	T	C	-0.214911	0.0474739	8.52e-06	-0.0192677	0.0202813	0.342101	0.06362
	rs34302036	genus.Romboutsia.id.11347	A	G	0.0550261	0.0120835	5.88e-06	-0.0134326	0.00866577	0.121123	0.4145
	rs61841503	genus.Romboutsia.id.11347	G	A	0.092888	0.0171454	4e-08	-0.00639139	0.0114101	0.575376	0.1372
	rs62504452	genus.Romboutsia.id.11347	A	G	-0.0710048	0.0156654	4.66e-06	-0.0144872	0.0113341	0.20118	0.166
	rs7109293	genus.Romboutsia.id.11347	A	G	0.0919112	0.0205738	6.98e-06	0.0159896	0.0162229	0.32432	0.09245
	rs75200530	genus.Romboutsia.id.11347	T	G	-0.190644	0.0421065	5.07e-06	0.0046694	0.0194815	0.810575	0.04672
	rs75987356	genus.Romboutsia.id.11347	G	A	-0.129578	0.0280454	6.71e-06	-0.0263822	0.017641	0.134783	0.06859
	rs77702691	genus.Romboutsia.id.11347	A	G	-0.094406	0.0208544	7.37e-06	-0.0045229	0.0142896	0.75161	0.1024
	rs9389266	genus.Romboutsia.id.11347	T	G	0.0722815	0.0162353	9.38e-06	0.0197216	0.0118295	0.0954838	0.169
	rs9567264	genus.Romboutsia.id.11347	C	T	0.0580018	0.0127495	5.76e-06	0.0144423	0.00935602	0.122676	0.3201
	rs12740451	genus.Roseburia.id.2012	T	C	0.0697527	0.0153607	7.34e-06	0.00108238	0.0123964	0.930422	0.1252
	rs147990086	genus.Roseburia.id.2012	A	G	-0.0578936	0.01324	8.93e-06	0.0238025	0.0102165	0.0198162	0.1909
	rs16910295	genus.Roseburia.id.2012	T	C	-0.0980434	0.020957	2.91e-06	-0.00562794	0.0167683	0.73715	0.06064
	rs2160994	genus.Roseburia.id.2012	T	C	0.0550687	0.0112481	9.7e-07	-0.00677875	0.00893855	0.448228	0.3797
	rs2943022	genus.Roseburia.id.2012	T	C	0.0493786	0.0106763	4.11e-06	0.000206332	0.00866179	0.980995	0.4602
	rs302266	genus.Roseburia.id.2012	T	C	-0.0777312	0.0172985	8.13e-06	-0.0028024	0.013593	0.836662	0.1203
	rs329182	genus.Roseburia.id.2012	T	C	0.0690327	0.0152884	5.9e-06	-0.0122494	0.0123729	0.322165	0.1571
	rs55858165	genus.Roseburia.id.2012	A	C	0.179284	0.0404954	9.99e-06	-0.000488204	0.0190606	0.979566	0.07753
	rs57466170	genus.Roseburia.id.2012	C	T	0.0741405	0.0171601	8.3e-06	0.00611773	0.0152617	0.688527	0.08648
	rs6445851	genus.Roseburia.id.2012	G	A	-0.0497336	0.0108158	3.53e-06	0.00660641	0.00876188	0.450852	0.4006
	rs6930661	genus.Roseburia.id.2012	C	T	-0.0961587	0.0204975	2.48e-06	0.0137253	0.0163728	0.401863	0.07555
	rs75326254	genus.Roseburia.id.2012	C	T	-0.104628	0.0230897	7.5e-06	-0.00603482	0.0175051	0.730285	0.06362
	rs78753150	genus.Roseburia.id.2012	A	C	0.0968739	0.0214067	9.98e-06	-0.0369426	0.0179397	0.0394688	0.05865
	rs9300744	genus.Roseburia.id.2012	C	T	-0.0588452	0.0126228	4.75e-06	0.00966255	0.0101151	0.339446	0.2386
	rs10827477	genus.Ruminiclostridium5.id.11355	A	G	-0.0547387	0.0115163	2.19e-06	0.00313579	0.009157	0.732014	0.3151
	rs113753996	genus.Ruminiclostridium5.id.11355	T	C	0.0820689	0.0174463	3.99e-06	0.00501906	0.014595	0.73093	0.1372
	rs1223978	genus.Ruminiclostridium5.id.11355	T	C	0.0484169	0.0108254	8.16e-06	-0.00102926	0.0087478	0.906338	0.4801
	rs1492620	genus.Ruminiclostridium5.id.11355	T	C	-0.0830505	0.0180073	3.53e-06	-0.0103561	0.014784	0.483619	0.08052
	rs2482038	genus.Ruminiclostridium5.id.11355	C	A	0.0518991	0.0108777	1.7e-06	-0.00695073	0.00862147	0.420121	0.4384
	rs2791343	genus.Ruminiclostridium5.id.11355	T	C	0.051717	0.0113369	5.54e-06	-0.00318199	0.00910472	0.726723	0.34
	rs2833828	genus.Ruminiclostridium5.id.11355	G	A	0.0489617	0.0108702	6.82e-06	0.00839642	0.0086885	0.333852	0.4533
	rs4955951	genus.Ruminiclostridium5.id.11355	A	G	-0.0713749	0.0165826	9.96e-06	-0.000296775	0.0137307	0.982756	0.09245
	rs6121460	genus.Ruminiclostridium5.id.11355	G	A	0.0932955	0.0199206	2.64e-06	-0.0062365	0.0168064	0.710579	0.08052
	rs79968837	genus.Ruminiclostridium5.id.11355	A	G	-0.0950311	0.0193507	1.15e-06	0.0112175	0.0154037	0.46647	0.06859
	rs8053158	genus.Ruminiclostridium5.id.11355	A	G	-0.0740543	0.0159151	5.9e-06	-0.00979302	0.0130783	0.453978	0.1203
	rs10829821	genus.Ruminiclostridium6.id.11356	T	C	-0.097606	0.0216072	3.47e-06	0.0116668	0.0142503	0.412954	0.08549
	rs116969552	genus.Ruminiclostridium6.id.11356	A	G	-0.166823	0.0376681	9.16e-06	-0.00874848	0.0199641	0.661234	0.03579
	rs11992182	genus.Ruminiclostridium6.id.11356	A	C	0.0625299	0.0137876	4.65e-06	0.00499631	0.00960843	0.603069	0.2883
	rs1756364	genus.Ruminiclostridium6.id.11356	G	T	0.0999189	0.0197169	2.54e-07	-0.01431	0.0156642	0.360954	0.1213
	rs2548459	genus.Ruminiclostridium6.id.11356	C	T	0.0554866	0.0122755	6.4e-06	-0.00388218	0.00858432	0.651095	0.4702
	rs35362464	genus.Ruminiclostridium6.id.11356	C	A	0.0720077	0.0165387	8.99e-06	-0.0163285	0.0114156	0.152612	0.1511
	rs61060922	genus.Ruminiclostridium6.id.11356	T	G	0.15913	0.0322283	1.09e-06	0.0129835	0.0191274	0.497271	0.04473
	rs663262	genus.Ruminiclostridium6.id.11356	T	C	-0.13498	0.0310715	3.39e-06	-0.0197185	0.0190806	0.301402	0.0517
	rs67479537	genus.Ruminiclostridium6.id.11356	T	C	0.118994	0.026487	9.3e-06	0.0192497	0.0162155	0.235181	0.07952
	rs71414120	genus.Ruminiclostridium6.id.11356	T	G	0.200894	0.0406434	1.08e-06	-0.013984	0.018261	0.443804	0.07654
	rs72991535	genus.Ruminiclostridium6.id.11356	T	G	0.135604	0.0295174	4.95e-06	0.00325649	0.0187429	0.862066	0.05964
	rs73176030	genus.Ruminiclostridium6.id.11356	T	C	0.058665	0.013208	7.29e-06	0.00850755	0.00913029	0.351443	0.3181
	rs77193512	genus.Ruminiclostridium6.id.11356	A	G	0.0736533	0.0153163	1.3e-06	0.00139693	0.0109532	0.898516	0.167
	rs792058	genus.Ruminiclostridium6.id.11356	G	A	0.0554234	0.0125423	8.58e-06	-0.00664047	0.00874025	0.4474	0.4274
	rs79968172	genus.Ruminiclostridium6.id.11356	G	A	0.11614	0.0243083	1.66e-06	-0.0198035	0.0183552	0.28063	0.05567
	rs9555756	genus.Ruminiclostridium6.id.11356	A	C	-0.0804138	0.0176692	7.1e-06	0.0148389	0.0123889	0.231011	0.1243
	rs115044523	genus.Ruminiclostridium9.id.11357	G	A	-0.0980026	0.0202616	2.37e-06	0.00898282	0.0153349	0.558026	0.09145
	rs12040548	genus.Ruminiclostridium9.id.11357	G	T	0.0570422	0.0122359	3.15e-06	-0.0168624	0.00961917	0.0796021	0.3111
	rs6082461	genus.Ruminiclostridium9.id.11357	A	C	0.0586425	0.0131004	4.87e-06	0.01443	0.0105092	0.169727	0.2068
	rs7137760	genus.Ruminiclostridium9.id.11357	C	T	0.050797	0.0112182	7.07e-06	-0.0110057	0.00874119	0.208008	0.4145
	rs74303178	genus.Ruminiclostridium9.id.11357	T	C	0.0532742	0.0119274	7.92e-06	0.00267294	0.00944134	0.777092	0.3201
	rs78191726	genus.Ruminiclostridium9.id.11357	T	C	0.0944998	0.0210206	7.58e-06	0.0125981	0.0149629	0.399813	0.09046
	rs918449	genus.Ruminiclostridium9.id.11357	A	G	-0.0950908	0.0197177	2.56e-06	0.0277172	0.0166407	0.0957877	0.0696
	rs9522712	genus.Ruminiclostridium9.id.11357	T	C	0.0699728	0.0154939	4.66e-06	-0.0110883	0.0117982	0.347305	0.1451
	rs9809789	genus.Ruminiclostridium9.id.11357	C	T	-0.0717454	0.0159673	8.72e-06	0.00216672	0.0122621	0.859744	0.168
	rs11241747	genus.RuminococcaceaeNK4A214group.id.11358	C	T	0.0533858	0.0120035	6.59e-06	-0.00736921	0.00886132	0.405626	0.3907
	rs11586410	genus.RuminococcaceaeNK4A214group.id.11358	G	A	-0.0863422	0.0169937	3.66e-07	0.0105505	0.0134567	0.433021	0.1342
	rs12642039	genus.RuminococcaceaeNK4A214group.id.11358	T	C	-0.0553003	0.0119397	3.43e-06	0.00700646	0.0089908	0.435808	0.3658
	rs12731	genus.RuminococcaceaeNK4A214group.id.11358	A	G	-0.0527684	0.0115053	4.87e-06	-0.0018422	0.00862475	0.830863	0.4513
	rs13087692	genus.RuminococcaceaeNK4A214group.id.11358	T	G	0.0574623	0.012594	8.69e-06	0.00340724	0.00923721	0.712232	0.3052
	rs136761	genus.RuminococcaceaeNK4A214group.id.11358	G	A	-0.0587521	0.0119155	8.15e-07	-0.00776969	0.00882683	0.378732	0.4294
	rs147475196	genus.RuminococcaceaeNK4A214group.id.11358	A	G	-0.133769	0.0295196	4.72e-06	-0.00514993	0.0187235	0.783277	0.07753
	rs35559912	genus.RuminococcaceaeNK4A214group.id.11358	T	C	-0.0925071	0.0203674	4.89e-06	0.00645327	0.0161207	0.688929	0.06561
	rs4814689	genus.RuminococcaceaeNK4A214group.id.11358	C	T	-0.1083	0.0230708	4.55e-06	-0.00733067	0.0155196	0.636678	0.0666
	rs5994253	genus.RuminococcaceaeNK4A214group.id.11358	A	G	-0.0811302	0.0157621	2.35e-07	0.00192913	0.0115936	0.867845	0.1461
	rs62027366	genus.RuminococcaceaeNK4A214group.id.11358	T	C	0.0615389	0.0137612	6.58e-06	-6.32e-05	0.0103293	0.995119	0.2296
	rs6681678	genus.RuminococcaceaeNK4A214group.id.11358	C	T	-0.100174	0.024	9.05e-06	0.00682378	0.0191095	0.721026	0.0497
	rs7573569	genus.RuminococcaceaeNK4A214group.id.11358	T	C	0.107739	0.0233638	3.23e-06	0.00381982	0.0182776	0.834457	0.07157
	rs10916131	genus.RuminococcaceaeUCG002.id.11360	C	T	-0.069333	0.0146753	2.87e-06	0.00425484	0.0117745	0.71783	0.1382
	rs10927423	genus.RuminococcaceaeUCG002.id.11360	C	A	-0.0713617	0.0147712	8.5e-07	0.00925261	0.0120772	0.443604	0.1829
	rs10964441	genus.RuminococcaceaeUCG002.id.11360	G	A	-0.14906	0.034486	7.45e-06	-0.0189539	0.0191478	0.322236	0.05268
	rs113147300	genus.RuminococcaceaeUCG002.id.11360	A	G	-0.075842	0.0164562	7.69e-06	-0.000441255	0.012258	0.971285	0.1322
	rs11607472	genus.RuminococcaceaeUCG002.id.11360	A	G	-0.0780229	0.0176325	7.19e-06	-0.00420903	0.0135552	0.756173	0.1074
	rs116974815	genus.RuminococcaceaeUCG002.id.11360	C	A	-0.189731	0.0396566	2.03e-06	-0.0425791	0.0185643	0.0218134	0.05765
	rs11750293	genus.RuminococcaceaeUCG002.id.11360	G	T	-0.0578304	0.0120512	1.76e-06	0.00902913	0.00959959	0.346923	0.2813
	rs12463378	genus.RuminococcaceaeUCG002.id.11360	A	G	-0.0522061	0.0112086	2.96e-06	-0.00613927	0.00879531	0.485167	0.4175
	rs15256	genus.RuminococcaceaeUCG002.id.11360	C	T	0.0732376	0.016834	9.46e-06	0.0122403	0.014618	0.402399	0.08648
	rs55793120	genus.RuminococcaceaeUCG002.id.11360	T	C	0.137396	0.027414	4.81e-07	0.0113218	0.0189505	0.550213	0.0507
	rs56030423	genus.RuminococcaceaeUCG002.id.11360	G	A	-0.0982874	0.0216344	6.3e-06	-0.0173379	0.0155765	0.265674	0.08847
	rs57079348	genus.RuminococcaceaeUCG002.id.11360	T	G	-0.076573	0.017282	7.22e-06	0.00725101	0.0136228	0.594539	0.1213
	rs6542556	genus.RuminococcaceaeUCG002.id.11360	A	G	0.050974	0.011406	7.86e-06	0.0139572	0.00895383	0.119045	0.3449
	rs6793778	genus.RuminococcaceaeUCG002.id.11360	C	T	-0.0558706	0.0125258	9.81e-06	0.00391791	0.0100214	0.695831	0.2624
	rs7120052	genus.RuminococcaceaeUCG002.id.11360	A	C	0.0624796	0.0135523	1.97e-06	0.00333033	0.0112743	0.767695	0.1759
	rs7155595	genus.RuminococcaceaeUCG002.id.11360	C	A	0.0569929	0.0116986	1.15e-06	0.00188091	0.00919917	0.83799	0.3091
	rs7342369	genus.RuminococcaceaeUCG002.id.11360	C	A	-0.0527803	0.0116023	5.66e-06	0.0104872	0.00917172	0.252861	0.3231
	rs76847269	genus.RuminococcaceaeUCG002.id.11360	A	G	0.163508	0.0356151	5.17e-06	-0.0135407	0.0184423	0.462815	0.05666
	rs77564310	genus.RuminococcaceaeUCG002.id.11360	A	C	-0.0713093	0.0140855	3.29e-07	0.00873422	0.0107407	0.41611	0.1789
	rs79016051	genus.RuminococcaceaeUCG002.id.11360	C	T	-0.0887747	0.0189424	2.34e-06	0.0103749	0.0147039	0.480444	0.09046
	rs882348	genus.RuminococcaceaeUCG002.id.11360	A	G	-0.0799946	0.0178618	5.45e-06	-0.0180936	0.014522	0.212785	0.1064
	rs10490280	genus.RuminococcaceaeUCG003.id.11361	C	T	-0.0672094	0.0143309	4.16e-06	0.00723487	0.00998696	0.468801	0.2177
	rs11243416	genus.RuminococcaceaeUCG003.id.11361	T	C	-0.0925653	0.0191203	1.67e-06	-0.0207442	0.0144467	0.151027	0.1014
	rs11613919	genus.RuminococcaceaeUCG003.id.11361	G	T	0.0727604	0.0155716	1.63e-06	-0.00166143	0.0115913	0.886026	0.2127
	rs16959793	genus.RuminococcaceaeUCG003.id.11361	A	C	-0.062527	0.0131259	2.22e-06	0.0102754	0.00966033	0.287478	0.2803
	rs2523124	genus.RuminococcaceaeUCG003.id.11361	T	C	-0.0546625	0.0120823	5.78e-06	0.0119108	0.00888876	0.18025	0.3976
	rs3013089	genus.RuminococcaceaeUCG003.id.11361	G	A	-0.0551473	0.0120346	4.38e-06	-0.0031197	0.00871318	0.720311	0.3847
	rs4452755	genus.RuminococcaceaeUCG003.id.11361	A	C	-0.0634463	0.0134741	3.29e-06	-0.0119583	0.00957893	0.211886	0.3052
	rs4532474	genus.RuminococcaceaeUCG003.id.11361	G	A	0.0769231	0.017045	4.82e-06	0.00514376	0.0127457	0.68653	0.1491
	rs646327	genus.RuminococcaceaeUCG003.id.11361	G	A	0.0586696	0.011837	7.83e-07	-0.005683	0.00858485	0.507984	0.4682
	rs6759615	genus.RuminococcaceaeUCG003.id.11361	A	G	0.102523	0.0200204	7.86e-07	0.00816478	0.0161441	0.613036	0.06958
	rs73341549	genus.RuminococcaceaeUCG003.id.11361	T	C	-0.169857	0.0318768	1.51e-07	-0.038293	0.0199261	0.0546371	0.0507
	rs78720113	genus.RuminococcaceaeUCG003.id.11361	A	G	-0.115348	0.0249601	7.59e-06	0.00658937	0.0166537	0.692348	0.06958
	rs10976229	genus.RuminococcaceaeUCG004.id.11362	T	G	0.095976	0.0214554	7.04e-06	0.00675697	0.0125252	0.589563	0.1412
	rs11961899	genus.RuminococcaceaeUCG004.id.11362	G	A	-0.0707825	0.0161381	9.18e-06	-0.00942356	0.00943233	0.317761	0.2714
	rs12125734	genus.RuminococcaceaeUCG004.id.11362	G	T	0.133972	0.0257417	2.09e-07	-0.00689088	0.0142413	0.628481	0.08648
	rs2248146	genus.RuminococcaceaeUCG004.id.11362	T	C	0.0689452	0.0153649	8.2e-06	-0.0204198	0.00915	0.0256366	0.3221
	rs3800154	genus.RuminococcaceaeUCG004.id.11362	A	C	-0.0797959	0.0177639	6.12e-06	0.00734209	0.0109468	0.502408	0.2207
	rs511258	genus.RuminococcaceaeUCG004.id.11362	G	A	-0.0757474	0.0162475	4.52e-06	0.0173156	0.00958735	0.0709046	0.2634
	rs550351	genus.RuminococcaceaeUCG004.id.11362	A	C	0.078587	0.018003	9.43e-06	0.00805808	0.0122625	0.511096	0.4404
	rs6769553	genus.RuminococcaceaeUCG004.id.11362	A	G	0.0849743	0.0157451	7.91e-08	0.00897874	0.00942947	0.340996	0.2843
	rs7569771	genus.RuminococcaceaeUCG004.id.11362	A	G	-0.075914	0.0170308	8.12e-06	0.00288367	0.0104056	0.781683	0.2167
	rs872501	genus.RuminococcaceaeUCG004.id.11362	G	A	0.116125	0.025946	5.81e-06	0.0164025	0.0182907	0.369843	0.1272
	rs9818949	genus.RuminococcaceaeUCG004.id.11362	G	T	0.0859927	0.0188671	5.39e-06	-0.00747268	0.0111038	0.500957	0.2187
	rs10873449	genus.RuminococcaceaeUCG005.id.11363	T	C	0.0654843	0.0143973	4.11e-06	-0.0161259	0.011562	0.163096	0.169
	rs10937802	genus.RuminococcaceaeUCG005.id.11363	G	A	0.0755811	0.0168226	8.17e-06	-0.00638247	0.0140918	0.650606	0.0974
	rs10950694	genus.RuminococcaceaeUCG005.id.11363	T	C	0.0577628	0.011412	4.3e-07	-0.0239984	0.00870422	0.00583166	0.4235
	rs114279581	genus.RuminococcaceaeUCG005.id.11363	A	G	-0.146604	0.0316034	3.22e-06	0.0162026	0.0179445	0.366564	0.04771
	rs12288512	genus.RuminococcaceaeUCG005.id.11363	A	G	0.066635	0.0144356	3.1e-06	-0.00838753	0.0105377	0.426058	0.1799
	rs12458218	genus.RuminococcaceaeUCG005.id.11363	T	C	0.0677322	0.0144525	2.41e-06	-0.0134042	0.0114413	0.241373	0.1769
	rs2893871	genus.RuminococcaceaeUCG005.id.11363	G	A	-0.073644	0.015548	3.54e-06	-0.0150166	0.0119469	0.208773	0.1521
	rs34781347	genus.RuminococcaceaeUCG005.id.11363	G	A	0.188685	0.0386484	6.05e-07	0.00839519	0.018632	0.652293	0.05964
	rs55793120	genus.RuminococcaceaeUCG005.id.11363	T	C	0.121548	0.0279546	7.37e-06	0.0113218	0.0189505	0.550213	0.0507
	rs72776570	genus.RuminococcaceaeUCG005.id.11363	C	A	0.087067	0.0197179	5.36e-06	0.0239722	0.0146724	0.102295	0.0825
	rs7449320	genus.RuminococcaceaeUCG005.id.11363	C	A	0.0599163	0.0130836	4.81e-06	0.0031701	0.010384	0.760148	0.2207
	rs7555878	genus.RuminococcaceaeUCG005.id.11363	A	G	0.0586677	0.0125277	2.81e-06	0.000385822	0.00975557	0.968453	0.2803
	rs7586445	genus.RuminococcaceaeUCG005.id.11363	G	A	0.0782349	0.0176458	8.81e-06	-0.00144397	0.0120599	0.904695	0.1262
	rs898577	genus.RuminococcaceaeUCG005.id.11363	T	C	-0.123012	0.0286671	7.46e-06	0.00944547	0.0177163	0.593929	0.0547
	rs113006825	genus.RuminococcaceaeUCG009.id.11366	T	C	-0.0928893	0.0208035	7.98e-06	-0.0115581	0.0105221	0.272004	0.1799
	rs12508214	genus.RuminococcaceaeUCG009.id.11366	C	T	-0.0774649	0.0168937	4.75e-06	0.0134443	0.0090449	0.137175	0.3509
	rs138460696	genus.RuminococcaceaeUCG009.id.11366	A	G	0.139274	0.0315794	9.81e-06	0.00737226	0.0162373	0.649806	0.1064
	rs1550196	genus.RuminococcaceaeUCG009.id.11366	G	A	0.130842	0.0262478	1.13e-06	-0.0117066	0.014426	0.417083	0.1173
	rs2058609	genus.RuminococcaceaeUCG009.id.11366	A	G	0.0816464	0.017472	3.12e-06	-0.00841392	0.00901799	0.350812	0.3141
	rs2192926	genus.RuminococcaceaeUCG009.id.11366	A	G	-0.089048	0.0192989	4.88e-06	-0.00540568	0.0101791	0.595379	0.2366
	rs4079028	genus.RuminococcaceaeUCG009.id.11366	C	T	0.0915623	0.019936	3.28e-06	-0.00914874	0.0105324	0.385051	0.1938
	rs4708333	genus.RuminococcaceaeUCG009.id.11366	T	G	-0.084033	0.0174757	1.56e-06	0.0142513	0.00933761	0.126954	0.3022
	rs6952765	genus.RuminococcaceaeUCG009.id.11366	G	A	0.0732099	0.0166777	8.13e-06	-0.0103889	0.00864388	0.22941	0.4612
	rs758191	genus.RuminococcaceaeUCG009.id.11366	T	G	0.17702	0.0375113	9.01e-06	0.0279127	0.0194741	0.151765	0.06362
	rs78410648	genus.RuminococcaceaeUCG009.id.11366	A	G	0.120989	0.0277317	9.67e-06	0.00931937	0.0149267	0.532403	0.09742
	rs9558661	genus.RuminococcaceaeUCG009.id.11366	T	C	-0.0897823	0.0200739	7.01e-06	-0.00811814	0.0107752	0.451204	0.1869
	rs12597105	genus.RuminococcaceaeUCG010.id.11367	G	A	0.0670855	0.0144415	4.87e-06	-0.0153546	0.00958914	0.109322	0.2773
	rs2820282	genus.RuminococcaceaeUCG010.id.11367	A	C	-0.0592304	0.0125917	2.85e-06	-0.0021927	0.00867056	0.800353	0.4523
	rs682403	genus.RuminococcaceaeUCG010.id.11367	A	G	-0.0588161	0.0124671	2.37e-06	0.0173249	0.00856293	0.043048	0.4761
	rs6958419	genus.RuminococcaceaeUCG010.id.11367	C	T	-0.0585718	0.0124994	2.84e-06	-0.00554263	0.00857375	0.517978	0.4891
	rs73218807	genus.RuminococcaceaeUCG010.id.11367	G	A	-0.166211	0.0367938	6.43e-06	-0.017959	0.0197881	0.364108	0.05765
	rs7441445	genus.RuminococcaceaeUCG010.id.11367	C	T	-0.05695	0.0126502	6.8e-06	-0.00844414	0.00873498	0.333692	0.4354
	rs10274562	genus.RuminococcaceaeUCG011.id.11368	C	T	0.110917	0.0244556	6.5e-06	-0.0175691	0.00895234	0.0497026	0.3519
	rs12636310	genus.RuminococcaceaeUCG011.id.11368	G	A	0.132725	0.0282037	2.81e-06	0.0214812	0.0104912	0.0406046	0.2177
	rs12724320	genus.RuminococcaceaeUCG011.id.11368	C	T	-0.120881	0.0249229	1.52e-06	0.0042719	0.00922005	0.64313	0.2753
	rs1416041	genus.RuminococcaceaeUCG011.id.11368	A	C	-0.182339	0.0339898	7.04e-08	-0.0125992	0.0127268	0.322187	0.1342
	rs2729556	genus.RuminococcaceaeUCG011.id.11368	C	T	-0.109097	0.0233699	3.19e-06	-0.0113819	0.00856113	0.183688	0.499
	rs4490371	genus.RuminococcaceaeUCG011.id.11368	T	C	-0.111816	0.0248963	7.75e-06	0.0144423	0.00904642	0.110385	0.331
	rs79113084	genus.RuminococcaceaeUCG011.id.11368	C	T	-0.152166	0.0317519	2.06e-06	0.0132495	0.0114241	0.246136	0.1551
	rs9729514	genus.RuminococcaceaeUCG011.id.11368	A	G	0.184934	0.0394616	2.37e-06	0.0157632	0.0147765	0.286073	0.1024
	rs11581881	genus.RuminococcaceaeUCG013.id.11370	C	T	0.0661211	0.0144736	4.73e-06	-0.0108919	0.0113658	0.337909	0.1809
	rs12189346	genus.RuminococcaceaeUCG013.id.11370	G	A	0.0684961	0.014558	1.68e-06	-0.0337011	0.0120181	0.00504423	0.163
	rs12336782	genus.RuminococcaceaeUCG013.id.11370	T	C	-0.0856047	0.0189311	8.6e-06	0.0180999	0.0146835	0.217699	0.08151
	rs12485353	genus.RuminococcaceaeUCG013.id.11370	G	A	-0.0607903	0.0130847	4.19e-06	0.00635507	0.0105318	0.546231	0.1789
	rs12781711	genus.RuminococcaceaeUCG013.id.11370	C	T	-0.0656129	0.0117477	2.55e-08	-0.00536216	0.00900197	0.551399	0.3131
	rs16918863	genus.RuminococcaceaeUCG013.id.11370	A	C	0.111491	0.0240157	4.16e-06	0.00674066	0.0177357	0.7039	0.06064
	rs2730183	genus.RuminococcaceaeUCG013.id.11370	G	A	-0.0488692	0.0109907	8.44e-06	0.00586275	0.0085677	0.493795	0.4642
	rs4385846	genus.RuminococcaceaeUCG013.id.11370	G	T	0.0598405	0.0131807	6.46e-06	0.00551186	0.0101408	0.586763	0.2068
	rs75088940	genus.RuminococcaceaeUCG013.id.11370	T	C	-0.0942968	0.0200712	2.55e-06	-0.00706175	0.0151523	0.641179	0.09344
	rs76973485	genus.RuminococcaceaeUCG013.id.11370	G	T	0.194976	0.0418213	3.35e-06	-0.013583	0.0186096	0.465456	0.03678
	rs7784330	genus.RuminococcaceaeUCG013.id.11370	G	A	-0.0498329	0.0112066	8.16e-06	0.00458152	0.00878588	0.602044	0.3887
	rs9313055	genus.RuminococcaceaeUCG013.id.11370	T	C	0.105087	0.023446	9.55e-06	0.00611843	0.0187282	0.743898	0.06859
	rs10495392	genus.RuminococcaceaeUCG014.id.11371	C	T	-0.082486	0.0187194	9.96e-06	-0.0206636	0.0134354	0.124049	0.1193
	rs10791168	genus.RuminococcaceaeUCG014.id.11371	A	G	-0.0664624	0.0150069	9.76e-06	-0.025303	0.0115097	0.0279201	0.1839
	rs10941294	genus.RuminococcaceaeUCG014.id.11371	C	T	-0.122057	0.0260017	2.4e-06	-0.0130579	0.016824	0.437662	0.06859
	rs115777838	genus.RuminococcaceaeUCG014.id.11371	T	C	-0.18835	0.0386643	4.62e-07	-0.00665906	0.019907	0.737996	0.05368
	rs12638134	genus.RuminococcaceaeUCG014.id.11371	T	G	0.0582548	0.0119657	1.21e-06	0.0152601	0.00874638	0.0810313	0.3897
	rs34402072	genus.RuminococcaceaeUCG014.id.11371	C	T	-0.0688023	0.0156083	9.8e-06	-0.00174427	0.0110463	0.874531	0.1918
	rs56105232	genus.RuminococcaceaeUCG014.id.11371	G	A	0.139276	0.0299132	2.91e-06	-0.0239766	0.0182145	0.188058	0.07256
	rs72809222	genus.RuminococcaceaeUCG014.id.11371	T	C	0.0671775	0.0139838	2.41e-06	0.00166171	0.00973298	0.864436	0.2515
	rs73186226	genus.RuminococcaceaeUCG014.id.11371	G	A	-0.0993852	0.0216819	6.72e-06	-0.0102564	0.0158014	0.516286	0.08748
	rs853612	genus.RuminococcaceaeUCG014.id.11371	A	G	-0.0528257	0.0119367	9.75e-06	0.0194015	0.00873497	0.0263422	0.4026
	rs995642	genus.RuminococcaceaeUCG014.id.11371	C	T	0.060048	0.0126417	1.9e-06	0.00523229	0.00933706	0.575221	0.326
	rs10167839	genus.Ruminococcus1.id.11373	A	G	0.0519509	0.0116306	8.09e-06	-0.0373707	0.00907116	3.79e-05	0.3439
	rs11783695	genus.Ruminococcus1.id.11373	G	T	-0.0734114	0.0161398	4.73e-06	0.0106114	0.0125937	0.399454	0.1511
	rs17781867	genus.Ruminococcus1.id.11373	C	T	0.0999271	0.0211728	1.96e-06	0.0236624	0.015183	0.11912	0.09245
	rs3819978	genus.Ruminococcus1.id.11373	C	T	-0.11504	0.0260137	8.74e-06	0.00531797	0.0189827	0.779364	0.05865
	rs6105066	genus.Ruminococcus1.id.11373	T	C	-0.0607052	0.013425	5.06e-06	-0.011749	0.0102979	0.253906	0.2495
	rs6493760	genus.Ruminococcus1.id.11373	C	T	0.0535262	0.0115885	3.38e-06	0.0038765	0.00884158	0.661068	0.3966
	rs7117576	genus.Ruminococcus1.id.11373	A	G	0.0829505	0.0170891	6.48e-07	-0.0304406	0.0131523	0.020642	0.08847
	rs7583465	genus.Ruminococcus1.id.11373	C	T	0.0527654	0.0112619	2.56e-06	-0.00670532	0.00873279	0.442587	0.3767
	rs78572139	genus.Ruminococcus1.id.11373	G	A	0.125038	0.0279411	5.23e-06	0.0569063	0.0182237	0.00179229	0.07058
	rs78613526	genus.Ruminococcus1.id.11373	G	A	0.167497	0.0367639	5.11e-06	0.00204737	0.0188234	0.913387	0.04274
	rs12406309	genus.Ruminococcus2.id.11374	A	C	-0.063193	0.0142275	9.79e-06	-0.00285387	0.0107346	0.790349	0.1909
	rs12986628	genus.Ruminococcus2.id.11374	C	T	0.0665937	0.0140168	2.14e-06	0.0119474	0.0101923	0.241117	0.2127
	rs1819812	genus.Ruminococcus2.id.11374	G	T	0.0842356	0.0184893	5.28e-06	-0.00149719	0.0136021	0.912353	0.1163
	rs2368224	genus.Ruminococcus2.id.11374	T	G	0.199648	0.0438453	3.63e-06	-0.000836193	0.0245186	0.972794	0.04771
	rs2846589	genus.Ruminococcus2.id.11374	G	T	0.0522093	0.0116382	7.59e-06	0.00131837	0.0086796	0.879271	0.4543
	rs2997412	genus.Ruminococcus2.id.11374	A	G	-0.0568439	0.0122325	4.22e-06	-0.00155824	0.00911041	0.864193	0.2803
	rs4400279	genus.Ruminococcus2.id.11374	A	G	0.0546114	0.0120077	5.8e-06	0.000515963	0.00891238	0.953834	0.3638
	rs4799823	genus.Ruminococcus2.id.11374	C	T	0.0837001	0.0182263	5.4e-06	0.0213325	0.013951	0.126239	0.1392
	rs55707116	genus.Ruminococcus2.id.11374	C	A	0.0865521	0.0189141	8.01e-06	-0.00370055	0.0142308	0.794834	0.1024
	rs58681734	genus.Ruminococcus2.id.11374	A	G	0.0723875	0.0160787	4.18e-06	0.0113521	0.0123796	0.359142	0.1511
	rs61791565	genus.Ruminococcus2.id.11374	T	C	-0.0523503	0.0117119	6.79e-06	-0.00209152	0.00870095	0.810037	0.3688
	rs75140805	genus.Ruminococcus2.id.11374	T	G	0.0836825	0.0176445	3.95e-06	-0.00661562	0.013027	0.611566	0.1581
	rs7635831	genus.Ruminococcus2.id.11374	G	A	0.0618344	0.0129031	1.98e-06	0.00262474	0.00972215	0.787179	0.2932
	rs7693984	genus.Ruminococcus2.id.11374	G	A	-0.102822	0.0235087	9.42e-06	-0.00961351	0.0175936	0.584777	0.0825
	rs78120384	genus.Ruminococcus2.id.11374	A	G	-0.192815	0.0392045	3.31e-07	0.00228989	0.0198609	0.90821	0.07256
	rs113379006	genus.Sellimonas.id.14369	T	C	-0.162759	0.0357025	7.21e-06	-0.035753	0.0121801	0.00333159	0.168
	rs13417181	genus.Sellimonas.id.14369	T	C	0.166509	0.0337521	7.62e-07	-0.00693733	0.0124283	0.576716	0.2157
	rs2016057	genus.Sellimonas.id.14369	A	C	-0.125878	0.0256153	1.03e-06	0.00331016	0.00879142	0.706529	0.3907
	rs2187447	genus.Sellimonas.id.14369	A	C	0.243457	0.0527695	3.98e-06	0.0321745	0.0170388	0.0589846	0.06064
	rs2371572	genus.Sellimonas.id.14369	A	C	0.127349	0.0250862	4.46e-07	0.00477952	0.0085969	0.578239	0.4513
	rs41816	genus.Sellimonas.id.14369	A	G	0.132201	0.0291087	8.39e-06	0.0107882	0.0099059	0.276124	0.2515
	rs4600608	genus.Sellimonas.id.14369	A	G	-0.137152	0.0301702	4.95e-06	-0.0056673	0.0102171	0.579108	0.2386
	rs553697	genus.Sellimonas.id.14369	T	C	-0.153767	0.0339099	6.13e-06	-0.00422322	0.0115416	0.71443	0.162
	rs56203279	genus.Sellimonas.id.14369	T	C	-0.124045	0.0269115	3.72e-06	-0.0126423	0.00917599	0.168278	0.33
	rs10036909	genus.Senegalimassilia.id.11160	C	T	0.185519	0.0400881	8.05e-06	0.000743331	0.0169699	0.965062	0.06958
	rs11787826	genus.Senegalimassilia.id.11160	C	A	0.081327	0.0171154	2.63e-06	-0.0106975	0.00858807	0.212903	0.4284
	rs1990708	genus.Senegalimassilia.id.11160	A	C	-0.109619	0.0247785	8.91e-06	-0.0159513	0.0124504	0.200128	0.1262
	rs2017373	genus.Senegalimassilia.id.11160	C	T	0.0782258	0.0176841	9.5e-06	0.00355577	0.00887135	0.688556	0.3738
	rs7225245	genus.Senegalimassilia.id.11160	G	A	0.079173	0.0170421	4.18e-06	0.00507734	0.00897454	0.571564	0.4583
	rs10409783	genus.Slackia.id.825	A	G	0.0950828	0.0211239	7.7e-06	-0.000532968	0.0100827	0.957844	0.2833
	rs12440440	genus.Slackia.id.825	A	G	0.0901934	0.0190582	2.63e-06	0.00406847	0.00909521	0.654644	0.3091
	rs16894137	genus.Slackia.id.825	C	T	-0.122792	0.0263047	2.71e-06	-0.00370953	0.012521	0.767028	0.1431
	rs35156985	genus.Slackia.id.825	T	C	-0.155709	0.0348085	8.06e-06	-0.000689686	0.0183646	0.970042	0.06362
	rs4492265	genus.Slackia.id.825	A	G	-0.0905757	0.0191658	2.41e-06	-0.00626669	0.00901877	0.487149	0.3101
	rs8901	genus.Slackia.id.825	C	T	0.0934594	0.0186813	6.07e-07	-0.000549693	0.00882283	0.950321	0.3708
	rs10028567	genus.Streptococcus.id.1853	C	T	-0.0921167	0.0191881	7.3e-06	0.00390372	0.0148235	0.792283	0.08151
	rs10448310	genus.Streptococcus.id.1853	A	G	-0.0517935	0.0111324	3.31e-06	-0.00606081	0.00859669	0.4808	0.4304
	rs11110281	genus.Streptococcus.id.1853	T	C	-0.137519	0.0227398	2.58e-09	-0.0533544	0.0176555	0.00251135	0.06759
	rs11720390	genus.Streptococcus.id.1853	G	A	0.107024	0.0228121	3.59e-06	-0.00208618	0.015998	0.896248	0.07455
	rs11764382	genus.Streptococcus.id.1853	A	G	-0.0695345	0.0143671	1.29e-06	-0.00556805	0.0111003	0.61594	0.1909
	rs17708276	genus.Streptococcus.id.1853	A	G	-0.0793955	0.0170628	3.04e-06	-0.0273901	0.0125174	0.0286578	0.1282
	rs1918540	genus.Streptococcus.id.1853	G	A	0.059639	0.0128148	2.44e-06	-0.00388069	0.00990173	0.695117	0.2525
	rs2370083	genus.Streptococcus.id.1853	G	T	-0.0816836	0.0185851	9.75e-06	-0.0222569	0.0141275	0.115157	0.08847
	rs4968759	genus.Streptococcus.id.1853	A	G	-0.0515109	0.0112068	3.78e-06	-0.0235398	0.00862798	0.00636598	0.4264
	rs57646748	genus.Streptococcus.id.1853	G	A	-0.0907696	0.0200344	5.48e-06	-0.00850306	0.0167622	0.611961	0.06759
	rs6806351	genus.Streptococcus.id.1853	T	C	-0.0633829	0.0136647	4.94e-06	-0.0134852	0.0101748	0.185054	0.2087
	rs71481756	genus.Streptococcus.id.1853	T	G	0.0931048	0.0207949	6.51e-06	0.00891392	0.0148803	0.549145	0.0994
	rs72739637	genus.Streptococcus.id.1853	A	G	0.0959942	0.0193213	1.03e-06	0.00484167	0.0135666	0.72118	0.1064
	rs7916711	genus.Streptococcus.id.1853	A	G	0.102891	0.0217362	2.72e-06	0.0182761	0.0183786	0.320017	0.06461
	rs9903102	genus.Streptococcus.id.1853	C	A	-0.0709483	0.0155275	4.18e-06	-0.0156357	0.0122837	0.20306	0.164
	rs10065321	genus.Subdoligranulum.id.2070	T	C	-0.0512828	0.0108105	2.1e-06	0.00799605	0.00872227	0.359279	0.3678
	rs10497836	genus.Subdoligranulum.id.2070	C	T	-0.0524065	0.0118697	8.38e-06	0.0182896	0.00963035	0.0575431	0.2803
	rs1667315	genus.Subdoligranulum.id.2070	G	A	0.0485017	0.0107452	6.72e-06	0.00561635	0.00866056	0.516663	0.4374
	rs2114677	genus.Subdoligranulum.id.2070	C	T	-0.104176	0.0230829	2.72e-06	0.00390203	0.0187474	0.835122	0.05567
	rs2171249	genus.Subdoligranulum.id.2070	C	T	0.106744	0.0233213	4.51e-06	0.0300716	0.0165631	0.0694351	0.07356
	rs35940633	genus.Subdoligranulum.id.2070	G	A	-0.0511008	0.011001	4.22e-06	0.00785335	0.00888419	0.376713	0.3628
	rs3761728	genus.Subdoligranulum.id.2070	T	G	-0.0543458	0.0118866	3.87e-06	0.0317017	0.00935718	0.000704159	0.2425
	rs4347804	genus.Subdoligranulum.id.2070	A	G	0.166063	0.0357483	2.18e-06	0.00482301	0.0213829	0.821548	0.0417
	rs6555306	genus.Subdoligranulum.id.2070	T	C	-0.0740777	0.0155463	2.81e-06	-0.00591725	0.0130706	0.650754	0.1223
	rs75158211	genus.Subdoligranulum.id.2070	T	C	-0.072343	0.015933	7.52e-06	0.00422898	0.0128917	0.742882	0.1113
	rs76528319	genus.Subdoligranulum.id.2070	G	T	-0.143279	0.0310662	7.41e-06	0.00883367	0.0210404	0.6746	0.03976
	rs1145877	genus.Sutterella.id.2896	A	G	-0.073548	0.0162413	7.2e-06	-0.0209745	0.0120699	0.0822544	0.159
	rs11591622	genus.Sutterella.id.2896	T	G	-0.0688382	0.0151375	6.5e-06	0.0105366	0.00996606	0.290398	0.2157
	rs13173038	genus.Sutterella.id.2896	A	G	-0.0718076	0.0151627	2.73e-06	0.0090927	0.0105968	0.390859	0.2207
	rs143438747	genus.Sutterella.id.2896	T	C	-0.145793	0.0306867	3.28e-06	0.0155455	0.0179016	0.385183	0.05467
	rs2050185	genus.Sutterella.id.2896	G	A	0.0575138	0.0128766	7.97e-06	-0.0121886	0.00890153	0.170915	0.3777
	rs2321387	genus.Sutterella.id.2896	G	A	-0.0592876	0.0124509	1.87e-06	0.00369745	0.00868726	0.670387	0.4702
	rs2613606	genus.Sutterella.id.2896	C	T	-0.0556794	0.0124117	7.2e-06	-0.0028541	0.00862598	0.740741	0.3936
	rs607327	genus.Sutterella.id.2896	C	T	0.0578334	0.0129053	6.63e-06	-0.00831404	0.00885892	0.347991	0.3767
	rs62501473	genus.Sutterella.id.2896	G	A	0.0694233	0.0149416	5.52e-06	-0.0200515	0.00994139	0.0436985	0.2286
	rs7499539	genus.Sutterella.id.2896	A	G	0.0617478	0.0130998	2.36e-06	-0.00961777	0.00931935	0.302062	0.3231
	rs7638039	genus.Sutterella.id.2896	T	C	0.0645624	0.0143887	8.66e-06	0.0218661	0.00997538	0.028379	0.2326
	rs9350083	genus.Sutterella.id.2896	T	G	-0.0593069	0.0133929	8.23e-06	-0.011494	0.00922319	0.212689	0.2992
	rs1883097	genus.Terrisporobacter.id.11348	C	T	0.226399	0.0454642	4.16e-07	-0.00963478	0.018181	0.596156	0.05567
	rs2569953	genus.Terrisporobacter.id.11348	A	C	-0.0775591	0.0174641	8.95e-06	-0.0215761	0.00860852	0.0121979	0.4195
	rs2872237	genus.Terrisporobacter.id.11348	C	A	-0.0814505	0.0175943	3.97e-06	-0.0202696	0.00874893	0.0205141	0.4344
	rs58405430	genus.Terrisporobacter.id.11348	G	T	0.134617	0.0301177	7.94e-06	0.0080183	0.0139291	0.564851	0.1153
	rs7184125	genus.Terrisporobacter.id.11348	T	C	0.091256	0.0205493	8.48e-06	-0.00999583	0.0103464	0.333986	0.2326
	rs11054680	genus.Turicibacter.id.2162	T	C	-0.104751	0.0226998	2.31e-06	0.00311346	0.0131282	0.812534	0.09642
	rs11666533	genus.Turicibacter.id.2162	C	T	-0.111689	0.0248436	7.37e-06	-0.00789681	0.0134591	0.557387	0.07952
	rs12603364	genus.Turicibacter.id.2162	T	C	0.110861	0.0225598	8.67e-07	-0.0321855	0.0132276	0.0149657	0.1074
	rs149744580	genus.Turicibacter.id.2162	A	G	0.169883	0.0315478	7.01e-08	-0.00235423	0.0183263	0.897784	0.05268
	rs2834977	genus.Turicibacter.id.2162	T	C	-0.0959995	0.0208261	3.96e-06	-0.0230866	0.0119796	0.0539598	0.173
	rs2952020	genus.Turicibacter.id.2162	G	A	-0.0759019	0.0165764	5.63e-06	0.0138067	0.00958921	0.149919	0.2227
	rs3734633	genus.Turicibacter.id.2162	G	A	-0.120957	0.02683	5.32e-06	0.00763502	0.0155569	0.623582	0.09742
	rs4869133	genus.Turicibacter.id.2162	G	A	0.131186	0.027197	2.55e-06	0.0203739	0.0156612	0.193287	0.08847
	rs55756211	genus.Turicibacter.id.2162	T	C	-0.115115	0.0240708	2.81e-06	-0.0237659	0.0139482	0.0884056	0.1163
	rs7199484	genus.Turicibacter.id.2162	G	A	-0.0731428	0.0160172	5.77e-06	0.00813265	0.00930221	0.381971	0.332
	rs10898797	genus.Tyzzerella3.id.11335	C	T	0.12238	0.0274683	8.85e-06	0.0186521	0.0118303	0.114879	0.1571
	rs1232220	genus.Tyzzerella3.id.11335	G	T	-0.143869	0.031828	7.91e-06	-0.0065239	0.0129744	0.615085	0.1262
	rs17706273	genus.Tyzzerella3.id.11335	T	C	-0.140368	0.0274708	5.88e-07	-0.0009723	0.0123833	0.937417	0.1521
	rs191093	genus.Tyzzerella3.id.11335	G	A	0.159008	0.0353306	6.76e-06	-0.0274364	0.0155531	0.0777241	0.07952
	rs4904512	genus.Tyzzerella3.id.11335	T	C	-0.117151	0.0250306	3.09e-06	0.00503764	0.0111544	0.651537	0.1988
	rs55799124	genus.Tyzzerella3.id.11335	A	G	-0.11435	0.0238604	1.34e-06	0.0205738	0.0102302	0.0443165	0.2068
	rs67476743	genus.Tyzzerella3.id.11335	T	G	0.132164	0.022208	3.74e-09	0.00123736	0.00940439	0.895322	0.2853
	rs6920448	genus.Tyzzerella3.id.11335	C	T	-0.141081	0.0305446	4.15e-06	0.0266535	0.013172	0.043022	0.1153
	rs7019909	genus.Tyzzerella3.id.11335	T	C	0.144156	0.0301626	1.76e-06	0.000116907	0.0140294	0.993351	0.1014
	rs7333521	genus.Tyzzerella3.id.11335	T	C	-0.207191	0.0453121	4.88e-06	-0.00183468	0.0189039	0.922684	0.04274
	rs75091807	genus.Tyzzerella3.id.11335	G	T	-0.184966	0.0383029	1.71e-06	0.0284563	0.0153329	0.0634681	0.09046
	rs7561370	genus.Tyzzerella3.id.11335	T	C	0.131341	0.0286292	1.52e-06	0.0296785	0.0127242	0.0196773	0.1223
	rs10517600	genus.unknowngenus.id.1000000073	T	G	0.0626993	0.0139364	6.83e-06	0.0011834	0.0085618	0.890068	0.4642
	rs10904722	genus.unknowngenus.id.1000000073	C	T	-0.0672314	0.0147123	5.05e-06	-0.00579406	0.00920417	0.529019	0.2813
	rs118104867	genus.unknowngenus.id.1000000073	C	T	0.214464	0.0455098	3.44e-06	-0.0344563	0.0197571	0.0811598	0.04871
	rs13409132	genus.unknowngenus.id.1000000073	A	G	-0.165419	0.0352154	4.37e-06	-0.000536545	0.0192382	0.97775	0.04473
	rs17121075	genus.unknowngenus.id.1000000073	G	A	0.0769254	0.0172234	7.91e-06	-0.0117987	0.0111582	0.290328	0.168
	rs2191834	genus.unknowngenus.id.1000000073	G	T	0.0746375	0.0159136	2.5e-06	-0.0252745	0.00980182	0.00992154	0.2396
	rs28691777	genus.unknowngenus.id.1000000073	C	T	0.137134	0.0266996	6.96e-07	-0.0159487	0.0172332	0.354725	0.07157
	rs34088226	genus.unknowngenus.id.1000000073	A	G	-0.117807	0.026924	7.66e-06	0.0106592	0.0169664	0.529838	0.07058
	rs55682560	genus.unknowngenus.id.1000000073	C	T	-0.131519	0.0261319	4.97e-07	-0.0168032	0.016027	0.29444	0.06958
	rs6588624	genus.unknowngenus.id.1000000073	G	A	-0.0662317	0.0138147	1.79e-06	-0.00363485	0.00861089	0.672936	0.4712
	rs66714985	genus.unknowngenus.id.1000000073	A	C	0.116908	0.0252447	4.85e-06	0.0560664	0.0166768	0.00077397	0.08449
	rs7226487	genus.unknowngenus.id.1000000073	A	G	-0.0643682	0.0138701	3.58e-06	0.00592917	0.0086422	0.492668	0.4761
	rs7538034	genus.unknowngenus.id.1000000073	T	G	-0.078598	0.0165982	2.37e-06	-0.000143492	0.0103381	0.988926	0.2078
	rs7725895	genus.unknowngenus.id.1000000073	A	G	-0.116224	0.0240367	3.94e-06	0.00525947	0.017389	0.762302	0.08946
	rs989682	genus.unknowngenus.id.1000000073	A	G	0.070194	0.0155364	6.85e-06	-0.0118034	0.00935653	0.207123	0.2823
	rs11150282	genus.unknowngenus.id.1000001215	T	C	0.098235	0.0197127	7.36e-07	-0.00996797	0.00924847	0.281125	0.3211
	rs113884518	genus.unknowngenus.id.1000001215	T	C	-0.20591	0.0455376	7.74e-06	0.032395	0.0182838	0.0764299	0.04871
	rs28678345	genus.unknowngenus.id.1000001215	T	C	0.213083	0.0471377	8.06e-06	0.00305015	0.0198369	0.877798	0.04672
	rs367480	genus.unknowngenus.id.1000001215	G	A	-0.0841649	0.0185948	7.52e-06	-0.00672905	0.00870914	0.439734	0.4274
	rs4129395	genus.unknowngenus.id.1000001215	G	A	0.0904264	0.0185253	1.22e-06	0.0108392	0.00862957	0.209097	0.4264
	rs789069	genus.unknowngenus.id.1000001215	A	C	-0.10413	0.0234459	6.5e-06	0.00981649	0.0114712	0.392136	0.172
	rs79790072	genus.unknowngenus.id.1000001215	T	C	0.226103	0.0488017	3.54e-06	0.00337131	0.0189461	0.858768	0.05666
	rs8028558	genus.unknowngenus.id.1000001215	A	G	0.08346	0.0188504	9.78e-06	0.00574736	0.00872212	0.509934	0.4046
	rs9864379	genus.unknowngenus.id.1000001215	T	C	-0.160521	0.0292752	4.66e-08	-0.00860568	0.0138184	0.533436	0.1133
	rs11779863	genus.unknowngenus.id.1000005472	G	A	-0.0772768	0.0172171	6.69e-06	-0.0111754	0.0104313	0.28402	0.2068
	rs12566890	genus.unknowngenus.id.1000005472	T	G	-0.103134	0.0241775	8.11e-06	0.00752607	0.0161573	0.641359	0.09543
	rs13100746	genus.unknowngenus.id.1000005472	C	T	0.0638979	0.0142685	7.29e-06	-6.52e-05	0.00882613	0.994103	0.4095
	rs17235252	genus.unknowngenus.id.1000005472	T	C	-0.122002	0.0255463	2.16e-06	0.00924911	0.0147082	0.529454	0.09443
	rs3932485	genus.unknowngenus.id.1000005472	C	T	0.0626209	0.0141623	9.93e-06	0.0107795	0.00875527	0.218248	0.4284
	rs515984	genus.unknowngenus.id.1000005472	T	C	-0.0875451	0.0190685	6.61e-06	0.0116865	0.0116206	0.314574	0.174
	rs638542	genus.unknowngenus.id.1000005472	G	A	-0.070592	0.0157049	5.17e-06	-2.11e-05	0.00948868	0.998225	0.2863
	rs74603314	genus.unknowngenus.id.1000005472	T	C	0.230767	0.0489701	2.28e-06	0.00311108	0.0205098	0.879433	0.04573
	rs76373661	genus.unknowngenus.id.1000005472	G	A	0.0908218	0.0202986	5.16e-06	0.0233381	0.012502	0.0619366	0.1133
	rs7706512	genus.unknowngenus.id.1000005472	G	A	0.0657351	0.0138979	2.27e-06	-0.0107846	0.0085924	0.209431	0.496
	rs7801843	genus.unknowngenus.id.1000005472	A	G	-0.0869495	0.0194509	9.47e-06	-0.00498978	0.0123205	0.685479	0.1292
	rs7853673	genus.unknowngenus.id.1000005472	G	A	-0.0624389	0.0139833	6.73e-06	0.0155019	0.00861991	0.0721163	0.4861
	rs949341	genus.unknowngenus.id.1000005472	G	A	0.0656602	0.0147216	7.73e-06	0.00120268	0.00907053	0.894516	0.3201
	rs10872669	genus.unknowngenus.id.1000005479	A	G	-0.123071	0.0275665	9.49e-06	-0.00356842	0.0135475	0.792242	0.1074
	rs12748533	genus.unknowngenus.id.1000005479	G	T	-0.0821108	0.0172701	2.59e-06	0.00373838	0.00949307	0.693728	0.2972
	rs17043785	genus.unknowngenus.id.1000005479	T	C	-0.176187	0.0347133	5.12e-07	-4.75e-05	0.0193626	0.998043	0.05964
	rs61508842	genus.unknowngenus.id.1000005479	T	C	0.122574	0.0272389	7.83e-06	0.00170477	0.0141816	0.904317	0.1223
	rs689695	genus.unknowngenus.id.1000005479	C	A	0.0814578	0.0167057	1.28e-06	-0.016021	0.00892047	0.0724974	0.3658
	rs7217209	genus.unknowngenus.id.1000005479	C	T	0.0843019	0.0187308	8.43e-06	-0.0161828	0.0116191	0.163688	0.173
	rs738193	genus.unknowngenus.id.1000005479	T	C	0.0847328	0.0165856	3.82e-07	0.00290826	0.00888367	0.743387	0.3549
	rs78609301	genus.unknowngenus.id.1000005479	A	G	-0.0867065	0.0195709	7.09e-06	-0.0133115	0.0107174	0.21422	0.2167
	rs941000	genus.unknowngenus.id.1000005479	C	T	0.0850266	0.0163382	3.16e-07	-0.00557177	0.00867372	0.520631	0.4085
	rs11251024	genus.unknowngenus.id.1000006162	G	A	0.104201	0.0206737	6.63e-07	-0.00123237	0.00903816	0.891543	0.33
	rs11606187	genus.unknowngenus.id.1000006162	A	G	-0.154539	0.0326288	3.31e-06	0.031624	0.0145541	0.029791	0.1074
	rs13385922	genus.unknowngenus.id.1000006162	T	C	0.0929494	0.0201348	3.97e-06	-0.0143198	0.0087847	0.103084	0.4056
	rs166849	genus.unknowngenus.id.1000006162	G	A	0.0911053	0.0202239	7.74e-06	0.0101258	0.00871367	0.245211	0.3897
	rs2172426	genus.unknowngenus.id.1000006162	C	T	-0.10212	0.0198947	3.17e-07	0.00367118	0.00868176	0.672396	0.4473
	rs267959	genus.unknowngenus.id.1000006162	A	G	0.0988612	0.0209676	2.62e-06	0.00947575	0.00921305	0.303708	0.3429
	rs4383094	genus.unknowngenus.id.1000006162	T	C	0.149188	0.0320662	4.28e-06	0.00602843	0.0134908	0.65498	0.0964
	rs60583455	genus.unknowngenus.id.1000006162	T	C	0.108934	0.021177	2.6e-07	0.00503908	0.00889703	0.571137	0.3757
	rs60775321	genus.unknowngenus.id.1000006162	T	C	-0.0962425	0.0213842	7.1e-06	0.000572965	0.00931523	0.950954	0.3012
	rs72671304	genus.unknowngenus.id.1000006162	T	C	0.172322	0.0370028	3.8e-06	0.00182614	0.0160433	0.909376	0.06958
	rs7911787	genus.unknowngenus.id.1000006162	G	T	-0.223071	0.0470232	3.39e-06	0.00505165	0.0192125	0.7926	0.06561
	rs8126061	genus.unknowngenus.id.1000006162	T	C	-0.159135	0.0351904	7.36e-06	0.000193634	0.015876	0.990269	0.09543
	rs9542068	genus.unknowngenus.id.1000006162	T	C	0.0990709	0.0218149	6.52e-06	-0.00302937	0.00964703	0.753505	0.3211
	rs1044939	genus.unknowngenus.id.1868	C	T	0.109022	0.0242017	7.02e-06	-0.0263858	0.0156896	0.0926196	0.1034
	rs115372687	genus.unknowngenus.id.1868	A	G	0.108994	0.0243264	9.13e-06	-0.00820262	0.0155296	0.597366	0.08648
	rs11709800	genus.unknowngenus.id.1868	T	C	0.0879804	0.016634	1.48e-07	-0.00642504	0.00992653	0.517464	0.2326
	rs12634544	genus.unknowngenus.id.1868	T	C	-0.0813051	0.015882	2.6e-07	0.00512958	0.0100845	0.610991	0.2545
	rs12930556	genus.unknowngenus.id.1868	C	T	0.064211	0.0139816	4.54e-06	0.000378418	0.00867122	0.965191	0.4493
	rs138437711	genus.unknowngenus.id.1868	A	G	-0.087484	0.0192215	4.66e-06	0.0080958	0.0115015	0.481501	0.1799
	rs17291611	genus.unknowngenus.id.1868	A	G	-0.0905691	0.0190904	2.3e-06	-0.00457784	0.0112393	0.683783	0.173
	rs3010848	genus.unknowngenus.id.1868	G	A	-0.0696728	0.0146631	1.78e-06	-0.0126696	0.0091567	0.166468	0.336
	rs35947731	genus.unknowngenus.id.1868	C	T	-0.131218	0.0288407	5.43e-06	0.0340671	0.0165602	0.0396701	0.05964
	rs4848741	genus.unknowngenus.id.1868	A	G	-0.0682414	0.0149403	5.53e-06	0.0121321	0.00900816	0.178048	0.3479
	rs6595770	genus.unknowngenus.id.1868	G	T	-0.0851224	0.01769	1.98e-06	0.0120032	0.0108409	0.268201	0.1998
	rs72819830	genus.unknowngenus.id.1868	A	G	0.226767	0.0467216	1.61e-06	0.0238008	0.0182604	0.192435	0.04871
	rs111373036	genus.unknowngenus.id.2001	A	G	-0.0858259	0.0179766	1.7e-06	0.0279074	0.0105796	0.00834334	0.1948
	rs11140959	genus.unknowngenus.id.2001	A	G	0.190401	0.0432674	6.2e-06	-0.00920679	0.022837	0.686836	0.05666
	rs12696594	genus.unknowngenus.id.2001	A	G	-0.0636249	0.0140502	6.11e-06	-0.00911992	0.00856916	0.287205	0.494
	rs2136103	genus.unknowngenus.id.2001	T	C	0.0754533	0.0154038	6.73e-07	0.00962192	0.00912954	0.291914	0.3042
	rs2599390	genus.unknowngenus.id.2001	G	A	0.094049	0.0198355	3.03e-06	-0.00673984	0.0108725	0.535325	0.17
	rs55736413	genus.unknowngenus.id.2001	C	T	0.158132	0.0357614	8.45e-06	-0.00210423	0.0185194	0.909537	0.0507
	rs58850151	genus.unknowngenus.id.2001	T	C	-0.0808936	0.018154	7.48e-06	0.0134555	0.0112872	0.233221	0.2167
	rs6516833	genus.unknowngenus.id.2001	A	G	0.134075	0.0277636	2.34e-06	0.0232339	0.01873	0.214804	0.05865
	rs7334707	genus.unknowngenus.id.2001	T	G	0.118994	0.0266494	6.25e-06	0.0320218	0.0176861	0.0702085	0.0785
	rs79929882	genus.unknowngenus.id.2001	A	G	-0.104457	0.0232394	5.92e-06	0.0159074	0.0121227	0.189453	0.1372
	rs1032598	genus.unknowngenus.id.2041	G	A	-0.0886426	0.0189039	4.08e-06	-0.0156574	0.0102262	0.125743	0.2346
	rs11941716	genus.unknowngenus.id.2041	A	G	0.101243	0.0224414	9.07e-06	0.0061382	0.0122128	0.615243	0.161
	rs16843660	genus.unknowngenus.id.2041	A	G	0.234697	0.04907	1.75e-06	0.000204695	0.0203702	0.991982	0.04573
	rs1962916	genus.unknowngenus.id.2041	A	G	0.0737876	0.0162232	6.14e-06	-4.02e-05	0.00872619	0.996321	0.3936
	rs2336448	genus.unknowngenus.id.2041	T	C	0.0773742	0.0160883	1.43e-06	-0.0143896	0.00880883	0.102355	0.3787
	rs249459	genus.unknowngenus.id.2041	A	G	0.0737341	0.0165018	8.12e-06	0.0168202	0.00905515	0.063236	0.3618
	rs2651663	genus.unknowngenus.id.2041	A	G	-0.0762556	0.0168635	5.64e-06	-0.00905255	0.00905011	0.31718	0.3459
	rs35703006	genus.unknowngenus.id.2041	G	T	0.0926669	0.0190779	9.01e-07	0.0019234	0.0106164	0.856232	0.2157
	rs553072	genus.unknowngenus.id.2041	G	A	0.109193	0.0230198	3.69e-06	-0.0238508	0.0128952	0.064373	0.1352
	rs6514318	genus.unknowngenus.id.2041	T	C	0.128198	0.0281765	5.38e-06	-0.00143617	0.0153411	0.925414	0.08449
	rs7187855	genus.unknowngenus.id.2041	A	C	0.199941	0.0418308	2.21e-06	0.0123991	0.0195069	0.52502	0.0497
	rs921383	genus.unknowngenus.id.2041	G	A	0.0723153	0.0159706	7.73e-06	-0.0161668	0.00861352	0.0605305	0.4493
	rs10200320	genus.unknowngenus.id.2071	C	T	0.0641139	0.0142769	5.66e-06	0.0124146	0.00969671	0.200443	0.2873
	rs11195523	genus.unknowngenus.id.2071	A	C	0.0689278	0.0145351	2.4e-06	-8.23e-05	0.0102588	0.993596	0.2485
	rs11684166	genus.unknowngenus.id.2071	A	G	-0.0769635	0.0168349	3.49e-06	0.000455203	0.0116932	0.968947	0.1789
	rs11809762	genus.unknowngenus.id.2071	G	A	-0.0934634	0.0190198	1.68e-06	0.0124962	0.0134051	0.351234	0.1262
	rs11904514	genus.unknowngenus.id.2071	G	A	-0.109498	0.0249839	7.9e-06	-0.00525017	0.017068	0.758384	0.0765
	rs12147596	genus.unknowngenus.id.2071	C	T	-0.0719818	0.0141609	2.86e-07	-0.00878048	0.00956133	0.358445	0.2684
	rs1455639	genus.unknowngenus.id.2071	G	A	0.0760307	0.0169831	7.84e-06	-0.00972857	0.0123432	0.430596	0.1471
	rs16823675	genus.unknowngenus.id.2071	C	T	-0.0767515	0.0149973	2.33e-07	0.0161627	0.0103873	0.119707	0.2167
	rs17086536	genus.unknowngenus.id.2071	C	A	-0.100851	0.022432	3.36e-06	0.0314315	0.0148583	0.0343944	0.09642
	rs2939766	genus.unknowngenus.id.2071	A	G	-0.0591611	0.013042	7.01e-06	-0.0064092	0.0088997	0.471427	0.4085
	rs34985298	genus.unknowngenus.id.2071	G	A	-0.0623526	0.013772	8.34e-06	-0.0054684	0.00918986	0.551812	0.2922
	rs35740166	genus.unknowngenus.id.2071	C	T	-0.112246	0.0226824	8.4e-07	0.03199	0.0153335	0.0369531	0.1074
	rs4644504	genus.unknowngenus.id.2071	T	C	-0.0969321	0.0216146	5.82e-06	0.00668156	0.015192	0.660076	0.07853
	rs6007642	genus.unknowngenus.id.2071	C	T	-0.0791412	0.0177958	9.96e-06	0.0051209	0.0126075	0.684611	0.169
	rs72700702	genus.unknowngenus.id.2071	T	C	-0.0917261	0.0189005	1.59e-06	0.00343198	0.0126663	0.786427	0.1372
	rs76532867	genus.unknowngenus.id.2071	T	C	0.112353	0.0242364	2.56e-06	0.00514152	0.0156599	0.742667	0.1054
	rs1035406	genus.unknowngenus.id.2755	G	A	-0.111241	0.025156	9.18e-06	-0.00642956	0.01356	0.635388	0.0994
	rs11630875	genus.unknowngenus.id.2755	T	C	0.0925877	0.0204021	6.93e-06	0.00783225	0.0112249	0.485329	0.1819
	rs13336560	genus.unknowngenus.id.2755	C	T	-0.0722586	0.0158485	5.3e-06	-0.00862204	0.00897529	0.336732	0.4563
	rs1549633	genus.unknowngenus.id.2755	A	C	0.101844	0.0219252	3.4e-06	-0.0120763	0.0121234	0.319194	0.1561
	rs2074723	genus.unknowngenus.id.2755	T	C	0.166302	0.0375751	8.75e-06	-0.0068447	0.0190461	0.719314	0.06759
	rs3730086	genus.unknowngenus.id.2755	A	G	0.0806746	0.0180043	8.65e-06	0.0135611	0.0101887	0.183191	0.2386
	rs3754624	genus.unknowngenus.id.2755	C	T	0.0964478	0.0200589	2.16e-06	-0.00523923	0.0110535	0.635508	0.162
	rs55876211	genus.unknowngenus.id.2755	C	T	-0.0914764	0.0196919	2.87e-06	0.0182916	0.0110908	0.0990946	0.172
	rs61933850	genus.unknowngenus.id.2755	G	A	0.165184	0.0361469	7.43e-06	0.0300531	0.0174583	0.0851743	0.09046
	rs7098347	genus.unknowngenus.id.2755	G	A	0.0705089	0.0158542	7.36e-06	-0.00227954	0.00876909	0.794901	0.4225
	rs74354280	genus.unknowngenus.id.2755	C	T	-0.0903316	0.0205472	8.7e-06	-0.0141549	0.0113783	0.21349	0.1531
	rs76784716	genus.unknowngenus.id.2755	A	G	0.139756	0.0286444	8.43e-07	0.00452259	0.0170882	0.79127	0.07157
	rs9813022	genus.unknowngenus.id.2755	A	G	-0.0822797	0.016401	5.1e-07	0.00758787	0.00941204	0.420135	0.3022
	rs10060821	genus.unknowngenus.id.826	T	C	0.0624208	0.0140818	9e-06	-0.00835482	0.00982116	0.394938	0.2773
	rs10782329	genus.unknowngenus.id.826	C	T	0.0602791	0.0137552	7.9e-06	0.0126281	0.00952478	0.184901	0.2913
	rs11257188	genus.unknowngenus.id.826	A	C	-0.109509	0.0225832	1.85e-06	-0.0351916	0.0179771	0.0502794	0.1004
	rs116151565	genus.unknowngenus.id.826	A	G	0.111567	0.024565	6.2e-06	1.89e-05	0.0158311	0.999046	0.09443
	rs13147561	genus.unknowngenus.id.826	A	G	-0.0993127	0.0227994	9.57e-06	-0.0238067	0.0154537	0.123434	0.09742
	rs142372196	genus.unknowngenus.id.826	A	G	-0.0736201	0.0160907	5.44e-06	-0.0108601	0.0112421	0.334034	0.1561
	rs55922055	genus.unknowngenus.id.826	T	C	-0.239699	0.0476043	2.28e-07	-0.00100691	0.0199489	0.959744	0.03976
	rs599752	genus.unknowngenus.id.826	C	T	-0.0630207	0.0137964	4.06e-06	0.0196745	0.00951824	0.0387312	0.2515
	rs6431586	genus.unknowngenus.id.826	A	G	-0.0954152	0.0205715	2.72e-06	-0.0287592	0.0143199	0.0446074	0.1203
	rs66494181	genus.unknowngenus.id.826	T	G	0.0683789	0.0145098	2.43e-06	-0.00576945	0.0102883	0.574949	0.2594
	rs72846345	genus.unknowngenus.id.826	T	C	0.0877661	0.0190903	2.58e-06	-0.0111279	0.0132684	0.401651	0.1282
	rs740358	genus.unknowngenus.id.826	G	T	-0.130157	0.0264763	9.18e-07	0.0101688	0.0175261	0.561774	0.07455
	rs9571849	genus.unknowngenus.id.826	T	C	0.137141	0.0317376	8.12e-06	-0.0203689	0.020289	0.315408	0.06561
	rs999857	genus.unknowngenus.id.826	G	A	0.0763115	0.0165827	5.24e-06	-0.0177762	0.012083	0.141244	0.1928
	rs10892421	genus.unknowngenus.id.959	C	T	-0.103858	0.0213953	1.39e-06	0.00292732	0.00890305	0.742307	0.3946
	rs115909738	genus.unknowngenus.id.959	A	C	-0.134627	0.0297761	6.49e-06	-0.0109959	0.0126528	0.38482	0.1551
	rs11691923	genus.unknowngenus.id.959	G	A	-0.0923453	0.0206883	8.35e-06	0.0174403	0.00861151	0.0428436	0.4563
	rs12261792	genus.unknowngenus.id.959	T	G	-0.113723	0.0256243	9.57e-06	0.00945494	0.010915	0.386362	0.1869
	rs13165831	genus.unknowngenus.id.959	A	G	-0.120653	0.0243306	9.81e-07	0.00540084	0.0099406	0.586916	0.2386
	rs1969793	genus.unknowngenus.id.959	G	A	0.102671	0.0218939	3.26e-06	-0.00474975	0.00909069	0.601333	0.3042
	rs2317372	genus.unknowngenus.id.959	C	T	-0.0946411	0.0210788	7.93e-06	-0.00369186	0.0087134	0.671785	0.4294
	rs2831909	genus.unknowngenus.id.959	T	C	0.132488	0.0306785	5.9e-06	-0.037219	0.0150273	0.0132581	0.1024
	rs4766410	genus.unknowngenus.id.959	C	T	0.0969305	0.0212237	5.34e-06	-0.00382556	0.00938999	0.683708	0.4076
	rs66473610	genus.unknowngenus.id.959	T	G	0.181405	0.0401061	8.79e-06	0.0156797	0.0169817	0.355836	0.07853
	rs75285799	genus.unknowngenus.id.959	T	C	0.132213	0.0275812	3.25e-06	-2.1e-05	0.0118384	0.998586	0.1233
	rs9534068	genus.unknowngenus.id.959	A	G	0.098738	0.0211319	3.07e-06	0.00759195	0.00892771	0.395114	0.3549
	rs11141494	genus.Veillonella.id.2198	G	A	-0.0783421	0.0174393	9.75e-06	0.00264355	0.0104072	0.799487	0.1948
	rs1882878	genus.Veillonella.id.2198	A	G	-0.0768966	0.0163908	2.98e-06	0.0264885	0.00976966	0.00670195	0.3062
	rs2013594	genus.Veillonella.id.2198	T	C	-0.0720698	0.0155153	3.42e-06	-0.00301298	0.0091856	0.742903	0.3579
	rs55807413	genus.Veillonella.id.2198	A	G	0.107329	0.0237633	5.51e-06	-0.000506557	0.0129257	0.968739	0.09742
	rs62376424	genus.Veillonella.id.2198	C	T	-0.0762216	0.0163499	3.65e-06	0.00541931	0.00909498	0.551271	0.334
	rs6656807	genus.Veillonella.id.2198	A	G	0.0703062	0.0153954	5.5e-06	0.00165783	0.00888746	0.852025	0.4245
	rs7359080	genus.Veillonella.id.2198	C	A	-0.135391	0.030352	7.4e-06	-0.00950744	0.0143016	0.50619	0.1272
	rs742016	genus.Veillonella.id.2198	A	G	-0.0688571	0.0149769	4.66e-06	0.0119612	0.00868131	0.168262	0.4235
	rs11899949	genus.Victivallis.id.2256	G	A	0.130568	0.0276239	2.77e-06	0.00525253	0.00982264	0.592832	0.2773
	rs12512543	genus.Victivallis.id.2256	A	C	-0.178036	0.0374344	2.54e-06	-0.0277674	0.0131626	0.0348956	0.1213
	rs173120	genus.Victivallis.id.2256	T	C	0.13381	0.0290127	7.65e-06	0.00578304	0.0100269	0.564107	0.2455
	rs1882775	genus.Victivallis.id.2256	A	G	-0.13827	0.031273	8.73e-06	0.00523929	0.0107867	0.627167	0.2237
	rs2546432	genus.Victivallis.id.2256	T	C	-0.110803	0.0249655	9.93e-06	0.00601181	0.00861972	0.485522	0.4662
	rs342302	genus.Victivallis.id.2256	A	G	-0.152754	0.0351572	8.16e-06	-0.0250965	0.0119999	0.0364929	0.159
	rs4764863	genus.Victivallis.id.2256	G	A	0.121561	0.0246058	8.22e-07	-0.000271364	0.00854436	0.974664	0.5
	rs4895919	genus.Victivallis.id.2256	T	C	-0.116918	0.0247515	2.75e-06	-0.00581726	0.0085839	0.497966	0.4821
	rs56349194	genus.Victivallis.id.2256	A	G	-0.158501	0.0315231	6.26e-07	0.000921713	0.0113502	0.935278	0.16
	rs911666	genus.Victivallis.id.2256	T	C	-0.118576	0.0263146	7.65e-06	0.0133489	0.00910833	0.142765	0.3052
	MR, Mendelian randomization; BioageAccel, Bioage Acceleration; SNP, single nucleotide polymorphism; se, standard error; MAF, minor allele frequency

## Sheet: Table_S2
	Supplementary Table 2. Instrumental variables used in MR analysis of the association between gut microbiota and PhenoageAccel
	SNP	Exposure	Effect allele	Other allele	beta.exposure	se.exposure	P-value.exposure	beta.outcome	se.outcome	P-value.outcome	MAF
	rs10074000	genus..Clostridiuminnocuumgroup.id.14397	T	C	-0.102648	0.0227508	6.99943e-06	-0.0235282	0.0212095	0.27	0.4135
	rs10506058	genus..Clostridiuminnocuumgroup.id.14397	A	G	0.0997048	0.0221926	8.92443e-06	0.00457655	0.0210654	0.83	0.3966
	rs1942371	genus..Clostridiuminnocuumgroup.id.14397	G	A	-0.157938	0.034187	4.06337e-06	0.0207584	0.0327952	0.53	0.1302
	rs40656	genus..Clostridiuminnocuumgroup.id.14397	C	T	0.142664	0.0311021	8.6152e-06	-0.0313868	0.0282901	0.27	0.1889
	rs4869133	genus..Clostridiuminnocuumgroup.id.14397	G	A	-0.180591	0.0409505	7.24455e-06	-0.0556139	0.0378463	0.14	0.08847
	rs61267978	genus..Clostridiuminnocuumgroup.id.14397	T	C	0.14708	0.0320875	5.58513e-06	0.00938367	0.0306337	0.76	0.1243
	rs6577484	genus..Clostridiuminnocuumgroup.id.14397	G	A	0.160425	0.0360857	8.40602e-06	-0.00671981	0.0319196	0.83	0.1481
	rs6890185	genus..Clostridiuminnocuumgroup.id.14397	T	C	0.113424	0.0233137	1.12244e-06	-0.0332505	0.0219428	0.13	0.3111
	rs77845139	genus..Clostridiuminnocuumgroup.id.14397	A	G	-0.114993	0.0257186	8.40622e-06	-0.0221849	0.0237492	0.35	0.2952
	rs112617308	genus..Eubacteriumbrachygroup.id.11296	T	C	-0.170873	0.0362844	2.38033e-06	0.0175903	0.0346901	0.61	0.07952
	rs12151423	genus..Eubacteriumbrachygroup.id.11296	A	G	0.101329	0.0227324	9.2705e-06	-0.00616629	0.0208114	0.77	0.4791
	rs13139592	genus..Eubacteriumbrachygroup.id.11296	T	C	-0.145997	0.0327192	7.96753e-06	0.0345989	0.0288601	0.23	0.1223
	rs1384962	genus..Eubacteriumbrachygroup.id.11296	A	G	0.120888	0.0266264	6.99292e-06	-0.00264241	0.0247544	0.91	0.2107
	rs2913110	genus..Eubacteriumbrachygroup.id.11296	C	T	0.105143	0.022942	4.55806e-06	0.00779362	0.0210558	0.71	0.3777
	rs4862235	genus..Eubacteriumbrachygroup.id.11296	G	A	0.104806	0.0225751	3.73143e-06	-0.00187731	0.0209905	0.93	0.4443
	rs62348779	genus..Eubacteriumbrachygroup.id.11296	T	C	-0.201481	0.043286	3.78122e-06	0.0446847	0.0398289	0.26	0.08151
	rs6591893	genus..Eubacteriumbrachygroup.id.11296	G	A	0.108225	0.0240319	7.34344e-06	-0.0338611	0.0224061	0.13	0.3479
	rs720439	genus..Eubacteriumbrachygroup.id.11296	A	G	-0.111927	0.0251252	7.02827e-06	0.00972378	0.0239834	0.69	0.2515
	rs73199919	genus..Eubacteriumbrachygroup.id.11296	T	C	-0.236717	0.0531335	8.15524e-06	-0.00304684	0.0421025	0.94	0.05666
	rs1020520	genus..Eubacteriumcoprostanoligenesgroup.id.11375	T	G	-0.0590705	0.0132929	8.88975e-06	-0.01046	0.026248	0.69	0.2038
	rs10444197	genus..Eubacteriumcoprostanoligenesgroup.id.11375	A	G	-0.0505823	0.0113455	5.98464e-06	0.00347369	0.0220886	0.88	0.3678
	rs11052069	genus..Eubacteriumcoprostanoligenesgroup.id.11375	T	C	0.0477832	0.0107833	9.37949e-06	-0.0318094	0.0208299	0.13	0.4344
	rs11720857	genus..Eubacteriumcoprostanoligenesgroup.id.11375	C	T	0.0630776	0.0144485	9.26255e-06	-0.0228075	0.0273038	0.4	0.1769
	rs12906958	genus..Eubacteriumcoprostanoligenesgroup.id.11375	C	T	-0.0533159	0.0115935	4.34803e-06	0.00499383	0.0223548	0.82	0.3022
	rs17159861	genus..Eubacteriumcoprostanoligenesgroup.id.11375	C	T	0.0962228	0.0168388	1.03787e-08	0.0632643	0.0322116	0.05	0.1332
	rs2644213	genus..Eubacteriumcoprostanoligenesgroup.id.11375	G	A	0.0538845	0.0121245	9.85638e-06	0.0523458	0.0245102	0.033	0.2366
	rs4076415	genus..Eubacteriumcoprostanoligenesgroup.id.11375	T	G	0.0515152	0.0110294	1.98974e-06	-0.0288401	0.0212374	0.17	0.4006
	rs62024432	genus..Eubacteriumcoprostanoligenesgroup.id.11375	C	T	-0.0769698	0.0172101	7.50207e-06	0.018841	0.0343418	0.58	0.1252
	rs6762473	genus..Eubacteriumcoprostanoligenesgroup.id.11375	C	A	0.0521584	0.0112353	4.26113e-06	0.00392078	0.0217598	0.86	0.3569
	rs76898927	genus..Eubacteriumcoprostanoligenesgroup.id.11375	G	A	0.123055	0.0266375	4.78979e-06	0.00814543	0.048608	0.87	0.04771
	rs79895140	genus..Eubacteriumcoprostanoligenesgroup.id.11375	T	C	-0.0641017	0.0141153	8.61816e-06	-0.00917893	0.0267601	0.73	0.2167
	rs9648214	genus..Eubacteriumcoprostanoligenesgroup.id.11375	T	C	-0.0828719	0.016431	2.5203e-07	0.0023937	0.0308079	0.94	0.1183
	rs12719051	genus..Eubacteriumeligensgroup.id.14372	A	G	0.0916626	0.0208183	7.11766e-06	0.0322327	0.0330667	0.33	0.1004
	rs182318	genus..Eubacteriumeligensgroup.id.14372	G	A	-0.0824941	0.0195615	8.39837e-06	0.0155502	0.0382097	0.68	0.07753
	rs2200429	genus..Eubacteriumeligensgroup.id.14372	A	G	-0.0888825	0.0198479	5.29721e-06	0.0151346	0.0365255	0.68	0.07356
	rs265534	genus..Eubacteriumeligensgroup.id.14372	T	G	-0.0563756	0.0120127	2.26758e-06	-0.0170772	0.0209224	0.41	0.4553
	rs4583233	genus..Eubacteriumeligensgroup.id.14372	A	C	0.0670205	0.0128122	2.83852e-07	0.026719	0.0217458	0.22	0.334
	rs56080211	genus..Eubacteriumeligensgroup.id.14372	C	T	0.123093	0.0282743	9.1429e-06	0.0100561	0.0427034	0.81	0.0557
	rs6923695	genus..Eubacteriumeligensgroup.id.14372	T	G	0.103268	0.0229525	4.87406e-06	0.00176302	0.0386067	0.96	0.05666
	rs10147907	genus..Eubacteriumfissicatenagroup.id.14373	T	G	0.172263	0.039601	8.27246e-06	-0.0253978	0.0369822	0.49	0.06859
	rs11818408	genus..Eubacteriumfissicatenagroup.id.14373	G	A	0.10585	0.0237114	8.20015e-06	0.0836378	0.0208947	6.3e-05	0.4771
	rs11876297	genus..Eubacteriumfissicatenagroup.id.14373	T	C	0.131469	0.0281712	2.66556e-06	-0.0084779	0.0244706	0.73	0.2157
	rs151257695	genus..Eubacteriumfissicatenagroup.id.14373	A	G	0.20951	0.0454847	3.09681e-06	0.0178401	0.0403931	0.66	0.08052
	rs1768152	genus..Eubacteriumfissicatenagroup.id.14373	T	C	0.139489	0.0316186	8.70054e-06	-0.0119137	0.029365	0.68	0.1372
	rs2733072	genus..Eubacteriumfissicatenagroup.id.14373	G	A	0.109644	0.0228306	1.49089e-06	0.0341183	0.0212287	0.11	0.4652
	rs3771393	genus..Eubacteriumfissicatenagroup.id.14373	C	T	0.130842	0.0266671	7.37909e-07	-0.0133259	0.0234744	0.57	0.2843
	rs6934739	genus..Eubacteriumfissicatenagroup.id.14373	A	G	0.111463	0.0252788	9.75326e-06	0.00254964	0.0229658	0.91	0.2952
	rs7104872	genus..Eubacteriumfissicatenagroup.id.14373	G	A	0.138612	0.0291906	2.7315e-06	-0.0463655	0.026519	0.08	0.1779
	rs10501370	genus..Eubacteriumhalliigroup.id.11338	C	T	-0.115589	0.0252489	5.41918e-06	0.0136713	0.0487733	0.78	0.05268
	rs10798999	genus..Eubacteriumhalliigroup.id.11338	C	T	0.0601661	0.0126752	2.60558e-06	0.0325333	0.0249586	0.19	0.2157
	rs10808115	genus..Eubacteriumhalliigroup.id.11338	A	C	-0.0504747	0.0109922	4.42448e-06	-0.0260605	0.0206625	0.21	0.4781
	rs117748144	genus..Eubacteriumhalliigroup.id.11338	T	C	-0.126582	0.028712	7.86002e-06	-0.041711	0.045704	0.36	0.04274
	rs13116360	genus..Eubacteriumhalliigroup.id.11338	T	C	0.154124	0.0297185	2.94487e-07	-0.0206324	0.0449907	0.65	0.06262
	rs138531890	genus..Eubacteriumhalliigroup.id.11338	A	G	0.153138	0.0349456	5.4306e-06	-0.0275266	0.0459604	0.55	0.05368
	rs17074066	genus..Eubacteriumhalliigroup.id.11338	T	C	-0.0813986	0.0189272	9.34905e-06	-0.00598726	0.0365668	0.87	0.09145
	rs17474256	genus..Eubacteriumhalliigroup.id.11338	G	A	0.0810805	0.0184573	9.45445e-06	-0.00551777	0.0348081	0.87	0.1233
	rs281379	genus..Eubacteriumhalliigroup.id.11338	A	G	-0.0499523	0.0112153	9.32796e-06	-0.00467654	0.0207365	0.82	0.4602
	rs28584818	genus..Eubacteriumhalliigroup.id.11338	A	G	0.126115	0.0268627	4.43235e-06	0.0783793	0.046069	0.089	0.06859
	rs60254196	genus..Eubacteriumhalliigroup.id.11338	A	G	-0.0522832	0.0111865	2.69672e-06	0.0225736	0.0208385	0.28	0.4592
	rs630939	genus..Eubacteriumhalliigroup.id.11338	C	T	-0.0508914	0.0114352	9.15759e-06	0.00822197	0.0210393	0.7	0.3996
	rs6550770	genus..Eubacteriumhalliigroup.id.11338	T	C	-0.198087	0.0443545	4.823e-06	0.0378183	0.045763	0.41	0.0517
	rs74018587	genus..Eubacteriumhalliigroup.id.11338	C	T	0.208943	0.043822	3.70257e-06	0.060558	0.058774	0.3	0.03678
	rs78056098	genus..Eubacteriumhalliigroup.id.11338	G	T	-0.0507411	0.0113758	8.28818e-06	-0.022547	0.0216736	0.3	0.3608
	rs949971	genus..Eubacteriumhalliigroup.id.11338	T	G	-0.0540164	0.0116101	3.29002e-06	0.00993739	0.0213798	0.64	0.3837
	rs10263623	genus..Eubacteriumnodatumgroup.id.11297	C	T	0.193496	0.0439023	8.90706e-06	0.0323881	0.033864	0.34	0.1044
	rs10458299	genus..Eubacteriumnodatumgroup.id.11297	T	C	-0.187753	0.041969	8.36714e-06	0.0641834	0.0369148	0.082	0.08052
	rs11006576	genus..Eubacteriumnodatumgroup.id.11297	A	G	-0.110167	0.024593	7.98664e-06	0.00782262	0.0209093	0.71	0.4871
	rs113893692	genus..Eubacteriumnodatumgroup.id.11297	C	T	-0.185107	0.0403573	5.75702e-06	0.0293751	0.0322559	0.36	0.09841
	rs34297067	genus..Eubacteriumnodatumgroup.id.11297	A	G	-0.186907	0.0341475	6.59784e-08	-0.00578795	0.0286999	0.84	0.1392
	rs61841040	genus..Eubacteriumnodatumgroup.id.11297	G	T	0.160621	0.0341609	3.56141e-06	0.0280758	0.0287225	0.33	0.166
	rs6818880	genus..Eubacteriumnodatumgroup.id.11297	A	G	-0.110081	0.0245964	7.8254e-06	0.00485765	0.0209536	0.82	0.4553
	rs77910827	genus..Eubacteriumnodatumgroup.id.11297	C	T	0.201788	0.0413568	9.05381e-07	0.0385283	0.0345885	0.27	0.1034
	rs7827125	genus..Eubacteriumnodatumgroup.id.11297	C	T	0.1223	0.0271331	7.17355e-06	-0.00370763	0.0230871	0.87	0.2823
	rs7880204	genus..Eubacteriumnodatumgroup.id.11297	T	C	-0.125454	0.0275303	6.83884e-06	0.0380264	0.0234145	0.1	0.2475
	rs9425984	genus..Eubacteriumnodatumgroup.id.11297	T	C	-0.130234	0.0292347	7.20681e-06	-0.0172885	0.0245091	0.48	0.2386
	rs12129908	genus..Eubacteriumoxidoreducensgroup.id.11339	C	A	0.0893273	0.0198333	5.79516e-06	-0.024036	0.0208995	0.25	0.4473
	rs12423772	genus..Eubacteriumoxidoreducensgroup.id.11339	G	T	0.14098	0.0295029	2.62925e-06	0.0770478	0.0340672	0.024	0.1501
	rs2973294	genus..Eubacteriumoxidoreducensgroup.id.11339	G	T	0.0923559	0.0195439	2.38836e-06	0.00321865	0.0208029	0.88	0.4205
	rs34561138	genus..Eubacteriumoxidoreducensgroup.id.11339	G	A	0.216145	0.045992	2.51163e-06	0.0343685	0.0412885	0.41	0.05865
	rs440215	genus..Eubacteriumoxidoreducensgroup.id.11339	C	T	0.0932766	0.0195294	1.65407e-06	0.00741043	0.0208611	0.72	0.4622
	rs10248854	genus..Eubacteriumrectalegroup.id.14374	C	A	-0.0527827	0.0113464	4.20676e-06	-0.0105235	0.0216517	0.63	0.3598
	rs10797540	genus..Eubacteriumrectalegroup.id.14374	A	G	0.0503179	0.0108389	3.53384e-06	0.0398865	0.0208277	0.055	0.4344
	rs143694765	genus..Eubacteriumrectalegroup.id.14374	T	C	0.0870025	0.019779	9.75369e-06	-0.0033747	0.0349272	0.92	0.09443
	rs2884897	genus..Eubacteriumrectalegroup.id.14374	A	G	-0.129364	0.0289021	6.44426e-06	0.00181795	0.0489205	0.97	0.05268
	rs314726	genus..Eubacteriumrectalegroup.id.14374	T	C	0.0528824	0.0109486	1.37967e-06	-0.0035866	0.0209527	0.86	0.4573
	rs35398954	genus..Eubacteriumrectalegroup.id.14374	A	G	-0.0901402	0.0174602	5.39945e-07	2.30916e-06	0.033421	1	0.1213
	rs59427698	genus..Eubacteriumrectalegroup.id.14374	A	G	-0.0576035	0.0130853	5.36906e-06	-0.0470837	0.0241868	0.052	0.2028
	rs62547233	genus..Eubacteriumrectalegroup.id.14374	A	G	0.0536319	0.0120201	9.8982e-06	0.0176743	0.0228031	0.44	0.3072
	rs10131724	genus..Eubacteriumruminantiumgroup.id.11340	A	C	-0.199832	0.0414577	2.38663e-06	-0.0599549	0.0440058	0.17	0.0636
	rs10923018	genus..Eubacteriumruminantiumgroup.id.11340	G	A	0.0726438	0.0160924	6.79541e-06	-0.0104295	0.0207836	0.62	0.4722
	rs11637981	genus..Eubacteriumruminantiumgroup.id.11340	G	T	-0.073258	0.0160888	5.43671e-06	-0.020985	0.0209053	0.32	0.4841
	rs13025464	genus..Eubacteriumruminantiumgroup.id.11340	T	C	-0.0737077	0.0163786	6.96842e-06	0.033851	0.0214307	0.11	0.3827
	rs139749	genus..Eubacteriumruminantiumgroup.id.11340	C	T	-0.0845439	0.0171791	8.58845e-07	-0.00983041	0.022071	0.66	0.3419
	rs16891896	genus..Eubacteriumruminantiumgroup.id.11340	G	A	-0.174787	0.0390573	2.3812e-06	0.00315492	0.0470562	0.95	0.05865
	rs17519472	genus..Eubacteriumruminantiumgroup.id.11340	C	T	0.107804	0.0233984	4.70356e-06	-0.0365784	0.0295258	0.22	0.1541
	rs209813	genus..Eubacteriumruminantiumgroup.id.11340	G	A	-0.103488	0.0236391	9.23146e-06	0.0334077	0.0317115	0.29	0.166
	rs2116427	genus..Eubacteriumruminantiumgroup.id.11340	A	G	0.0911461	0.0182353	4.67364e-07	0.00202861	0.0240632	0.93	0.2565
	rs2229917	genus..Eubacteriumruminantiumgroup.id.11340	A	G	0.153538	0.0323922	2.15894e-06	0.052093	0.0422271	0.22	0.0666
	rs2418654	genus..Eubacteriumruminantiumgroup.id.11340	C	T	-0.0748879	0.0165852	6.17247e-06	0.0143183	0.021037	0.5	0.4781
	rs2817174	genus..Eubacteriumruminantiumgroup.id.11340	C	T	-0.0734306	0.0163687	7.8696e-06	-0.0121417	0.0213485	0.57	0.4294
	rs57340348	genus..Eubacteriumruminantiumgroup.id.11340	T	C	-0.0979429	0.0212166	4.93278e-06	0.0177706	0.0265705	0.5	0.2147
	rs606117	genus..Eubacteriumruminantiumgroup.id.11340	A	G	0.0833243	0.018056	4.81639e-06	0.0269969	0.0225538	0.23	0.332
	rs6676699	genus..Eubacteriumruminantiumgroup.id.11340	G	T	-0.0888124	0.0196447	6.37979e-06	-0.00737001	0.0258529	0.78	0.2217
	rs7000472	genus..Eubacteriumruminantiumgroup.id.11340	A	G	-0.0762282	0.016523	4.06848e-06	-0.00829192	0.0212691	0.7	0.3618
	rs72836424	genus..Eubacteriumruminantiumgroup.id.11340	C	T	-0.139825	0.030069	2.62125e-06	0.0149164	0.0367897	0.69	0.09543
	rs73139629	genus..Eubacteriumruminantiumgroup.id.11340	A	C	-0.115098	0.0247909	5.36199e-06	-0.000504705	0.0322768	0.99	0.1322
	rs11617697	genus..Eubacteriumventriosumgroup.id.11341	A	G	-0.143349	0.0286241	7.21757e-07	0.032906	0.0481356	0.49	0.04771
	rs12964517	genus..Eubacteriumventriosumgroup.id.11341	G	A	0.0587198	0.0123453	2.07499e-06	0.0272458	0.022151	0.22	0.3161
	rs13082419	genus..Eubacteriumventriosumgroup.id.11341	C	T	-0.0715522	0.016137	9.55987e-06	0.0240479	0.0285177	0.4	0.17
	rs16884680	genus..Eubacteriumventriosumgroup.id.11341	G	T	-0.0906428	0.0191909	1.73969e-06	0.047557	0.0355073	0.18	0.1074
	rs35179274	genus..Eubacteriumventriosumgroup.id.11341	C	T	-0.0627263	0.013786	5.75792e-06	0.040596	0.0245769	0.099	0.2435
	rs3809430	genus..Eubacteriumventriosumgroup.id.11341	T	C	-0.0548171	0.0118426	3.55317e-06	0.00300446	0.0213018	0.89	0.3479
	rs57199565	genus..Eubacteriumventriosumgroup.id.11341	T	C	0.0783394	0.0160257	7.97037e-07	0.0424311	0.0291646	0.15	0.2406
	rs66746423	genus..Eubacteriumventriosumgroup.id.11341	C	T	0.0751501	0.0164978	6.11142e-06	-0.0355899	0.0294042	0.23	0.1561
	rs6704822	genus..Eubacteriumventriosumgroup.id.11341	A	G	0.0739179	0.0166705	6.6223e-06	-0.00327154	0.0298094	0.91	0.1163
	rs72783037	genus..Eubacteriumventriosumgroup.id.11341	C	A	0.0658926	0.0143747	6.54762e-06	0.000798714	0.0257681	0.98	0.1869
	rs73615400	genus..Eubacteriumventriosumgroup.id.11341	T	C	-0.0956303	0.0193428	9.53613e-07	-0.0309097	0.0367458	0.4	0.09046
	rs73849225	genus..Eubacteriumventriosumgroup.id.11341	T	C	0.0975711	0.0224388	5.20909e-06	-0.0293662	0.0419355	0.48	0.07952
	rs78250280	genus..Eubacteriumventriosumgroup.id.11341	G	A	0.0749762	0.0164404	3.35791e-06	-0.020522	0.0286177	0.47	0.1491
	rs876734	genus..Eubacteriumventriosumgroup.id.11341	C	T	-0.0618696	0.0132532	2.88908e-06	0.0238482	0.0240229	0.32	0.2893
	rs9316536	genus..Eubacteriumventriosumgroup.id.11341	T	G	-0.0817111	0.0183121	7.83519e-06	0.0138533	0.0363732	0.7	0.1362
	rs10140184	genus..Eubacteriumxylanophilumgroup.id.14375	A	C	0.0576795	0.012599	4.95862e-06	-0.0192145	0.0221486	0.39	0.4125
	rs10917203	genus..Eubacteriumxylanophilumgroup.id.14375	A	C	0.0612633	0.0130917	3.15155e-06	0.000664918	0.0220043	0.98	0.335
	rs112176119	genus..Eubacteriumxylanophilumgroup.id.14375	C	T	-0.113455	0.0245762	3.32766e-06	0.0299551	0.038818	0.44	0.06461
	rs13239072	genus..Eubacteriumxylanophilumgroup.id.14375	G	A	0.0687427	0.0142728	1.81783e-06	-0.012642	0.0235583	0.59	0.2753
	rs17830032	genus..Eubacteriumxylanophilumgroup.id.14375	G	A	-0.160597	0.0310515	2.38893e-07	0.0369323	0.047163	0.43	0.05368
	rs1999224	genus..Eubacteriumxylanophilumgroup.id.14375	G	T	-0.0949051	0.0203503	3.75492e-06	0.0353969	0.0352533	0.32	0.08847
	rs2012708	genus..Eubacteriumxylanophilumgroup.id.14375	A	G	0.0573202	0.0126905	6.5254e-06	-0.0365752	0.0216998	0.092	0.3638
	rs2213117	genus..Eubacteriumxylanophilumgroup.id.14375	T	G	0.0877797	0.0189012	4.21329e-06	0.0203209	0.0335721	0.54	0.161
	rs75586835	genus..Eubacteriumxylanophilumgroup.id.14375	A	G	-0.114498	0.0263455	9.38708e-06	-0.0127448	0.0429612	0.77	0.0666
	rs10931481	genus..Ruminococcusgauvreauiigroup.id.11342	G	A	0.0610096	0.0130484	3.38211e-06	0.0117745	0.0223141	0.6	0.3111
	rs12079579	genus..Ruminococcusgauvreauiigroup.id.11342	A	G	0.0955324	0.0213436	5.03725e-06	0.0949799	0.0364474	0.0092	0.07256
	rs12539819	genus..Ruminococcusgauvreauiigroup.id.11342	C	T	0.110654	0.0240684	4.49375e-06	0.0259545	0.0377686	0.49	0.09543
	rs1391597	genus..Ruminococcusgauvreauiigroup.id.11342	C	T	0.0590284	0.0124874	1.85964e-06	-0.00779708	0.0212385	0.71	0.3807
	rs2047242	genus..Ruminococcusgauvreauiigroup.id.11342	A	G	-0.067603	0.0133738	2.46372e-07	0.0158535	0.022123	0.47	0.2972
	rs2105937	genus..Ruminococcusgauvreauiigroup.id.11342	A	G	0.0580215	0.0127806	5.10352e-06	0.0157998	0.0215266	0.46	0.334
	rs2166943	genus..Ruminococcusgauvreauiigroup.id.11342	A	C	0.0566974	0.0123497	5.27717e-06	-0.00423687	0.0210235	0.84	0.4384
	rs289410	genus..Ruminococcusgauvreauiigroup.id.11342	G	A	-0.0654926	0.0139101	2.27464e-06	-0.0066914	0.0238241	0.78	0.2684
	rs431418	genus..Ruminococcusgauvreauiigroup.id.11342	A	G	-0.094737	0.0210157	5.53667e-06	-0.0158575	0.0346402	0.65	0.1193
	rs71386687	genus..Ruminococcusgauvreauiigroup.id.11342	T	G	0.121037	0.02386	2.90761e-07	-0.00399822	0.0398885	0.92	0.05964
	rs73802842	genus..Ruminococcusgauvreauiigroup.id.11342	C	A	0.0736808	0.0169665	7.48026e-06	-0.0681068	0.0285809	0.017	0.1431
	rs9870933	genus..Ruminococcusgauvreauiigroup.id.11342	A	G	0.0621643	0.0126072	8.4912e-07	-0.00285678	0.0214741	0.89	0.4085
	rs11597105	genus..Ruminococcusgnavusgroup.id.14376	A	G	0.114673	0.0250653	6.94868e-06	0.0117392	0.0299461	0.7	0.1123
	rs11864644	genus..Ruminococcusgnavusgroup.id.14376	T	C	-0.139804	0.0318253	5.0088e-06	0.102405	0.0367425	0.0053	0.07058
	rs12136548	genus..Ruminococcusgnavusgroup.id.14376	C	T	0.0901946	0.0196476	3.09631e-06	-0.0195791	0.0222335	0.38	0.2913
	rs12989336	genus..Ruminococcusgnavusgroup.id.14376	G	A	-0.0846861	0.0187936	7.11808e-06	0.011161	0.0219734	0.61	0.3052
	rs13163520	genus..Ruminococcusgnavusgroup.id.14376	G	A	-0.127377	0.0233883	5.61015e-08	-0.0814999	0.0274591	0.003	0.1809
	rs2909242	genus..Ruminococcusgnavusgroup.id.14376	C	A	-0.0909965	0.018351	7.40957e-07	0.029711	0.0218084	0.17	0.3857
	rs3124783	genus..Ruminococcusgnavusgroup.id.14376	A	G	-0.11599	0.0249099	2.6652e-06	-0.0138869	0.0296759	0.64	0.1203
	rs4388134	genus..Ruminococcusgnavusgroup.id.14376	C	T	-0.0904997	0.0203544	9.11637e-06	-0.0194949	0.0247585	0.43	0.2455
	rs62167033	genus..Ruminococcusgnavusgroup.id.14376	T	C	0.185289	0.0396295	3.49529e-06	0.0221444	0.0409391	0.59	0.07058
	rs78399089	genus..Ruminococcusgnavusgroup.id.14376	T	C	0.144445	0.0326618	6.62998e-06	-3.52949e-05	0.037778	1	0.0825
	rs934940	genus..Ruminococcusgnavusgroup.id.14376	A	C	-0.105045	0.0229588	2.73705e-06	0.0352057	0.0275201	0.2	0.1849
	rs9872758	genus..Ruminococcusgnavusgroup.id.14376	T	C	0.0849233	0.0176643	1.66029e-06	-0.0183563	0.0206116	0.37	0.4771
	rs10904297	genus..Ruminococcustorquesgroup.id.14377	A	G	-0.167804	0.0389812	2.68713e-06	0.0238892	0.0574914	0.68	0.02982
	rs10967781	genus..Ruminococcustorquesgroup.id.14377	C	A	0.0507994	0.0113322	8.36865e-06	0.0190625	0.0217747	0.38	0.3181
	rs12434631	genus..Ruminococcustorquesgroup.id.14377	A	G	0.074697	0.0153401	2.77247e-06	-0.0205176	0.0295107	0.49	0.1402
	rs1475330	genus..Ruminococcustorquesgroup.id.14377	T	C	0.0523492	0.01182	8.13435e-06	-0.0388292	0.0229274	0.09	0.3012
	rs35866622	genus..Ruminococcustorquesgroup.id.14377	T	C	-0.0612024	0.0109421	2.21337e-08	-0.00945429	0.0207894	0.65	0.4404
	rs4073731	genus..Ruminococcustorquesgroup.id.14377	T	C	0.0651948	0.0142221	4.0525e-06	-0.0295012	0.0289565	0.31	0.1759
	rs77034621	genus..Ruminococcustorquesgroup.id.14377	T	G	-0.151553	0.0335878	6.06872e-06	-0.0837927	0.0455409	0.066	0.05268
	rs8080469	genus..Ruminococcustorquesgroup.id.14377	G	A	0.0490727	0.0107036	3.49522e-06	-0.0531472	0.020699	0.01	0.4811
	rs8141465	genus..Ruminococcustorquesgroup.id.14377	A	G	0.0480778	0.0107442	9.64837e-06	0.0114354	0.0207131	0.58	0.4573
	rs2715439	genus.Actinomyces.id.423	C	T	0.0746684	0.0164822	6.27e-06	0.0233682	0.0207585	0.26	0.4543
	rs34583783	genus.Actinomyces.id.423	G	T	0.126596	0.0268461	4.48529e-06	-0.00745977	0.0331427	0.82	0.1024
	rs35011108	genus.Actinomyces.id.423	A	G	0.232634	0.0512044	6.33832e-06	0.0375429	0.0484655	0.44	0.06362
	rs4073240	genus.Actinomyces.id.423	G	A	0.0749687	0.0167368	7.94274e-06	0.0280066	0.0212854	0.19	0.3827
	rs4146653	genus.Actinomyces.id.423	G	A	0.0985224	0.0214182	4.49647e-06	0.00605717	0.0271952	0.82	0.1968
	rs71315246	genus.Actinomyces.id.423	A	G	-0.0969809	0.021925	9.82978e-06	-0.0209942	0.0284837	0.46	0.1431
	rs7915461	genus.Actinomyces.id.423	T	C	0.18776	0.0401636	5.91984e-06	0.123873	0.0433241	0.0042	0.0577
	rs11604400	genus.Adlercreutzia.id.812	C	T	-0.102524	0.0234834	9.74463e-06	0.0294648	0.0325855	0.37	0.1153
	rs13231526	genus.Adlercreutzia.id.812	C	A	0.143237	0.0311654	4.81355e-06	0.00990002	0.0392466	0.8	0.06362
	rs2717140	genus.Adlercreutzia.id.812	C	T	-0.119225	0.0251081	2.04594e-06	0.00517134	0.033666	0.88	0.1113
	rs55719207	genus.Adlercreutzia.id.812	G	A	-0.0699243	0.0158036	9.60505e-06	0.0245953	0.0208152	0.24	0.4175
	rs6664405	genus.Adlercreutzia.id.812	T	C	-0.0953084	0.0210752	5.23422e-06	-0.0115028	0.028603	0.69	0.1441
	rs7680684	genus.Adlercreutzia.id.812	C	T	-0.083381	0.0168901	9.76904e-07	0.0124064	0.0227665	0.59	0.325
	rs9490822	genus.Adlercreutzia.id.812	C	T	-0.0734512	0.0155789	2.54421e-06	-0.00303164	0.0209061	0.88	0.4473
	rs9915817	genus.Adlercreutzia.id.812	T	C	0.0749219	0.016833	8.21673e-06	0.0122444	0.0223787	0.58	0.329
	rs111862613	genus.Akkermansia.id.4037	T	C	0.0911199	0.0196748	3.39236e-06	-0.00220182	0.0278791	0.94	0.166
	rs117107102	genus.Akkermansia.id.4037	A	G	0.204406	0.0431629	3.01139e-06	0.027705	0.0519894	0.59	0.04473
	rs11729256	genus.Akkermansia.id.4037	T	C	0.0750473	0.0150184	6.58393e-07	-0.00906089	0.0236771	0.7	0.2386
	rs12908520	genus.Akkermansia.id.4037	G	A	0.061772	0.0130954	2.26482e-06	-0.000696319	0.0209121	0.97	0.4563
	rs2602429	genus.Akkermansia.id.4037	C	T	0.0745352	0.0156201	2.71569e-06	-0.00329157	0.0252278	0.9	0.2217
	rs4242783	genus.Akkermansia.id.4037	G	A	0.0685454	0.0147701	2.99799e-06	0.0210648	0.0235938	0.37	0.2873
	rs4936098	genus.Akkermansia.id.4037	A	G	0.0649225	0.0135934	1.10359e-06	-0.0347612	0.0214151	0.1	0.34
	rs61779207	genus.Akkermansia.id.4037	G	A	-0.0760539	0.0167769	6.32116e-06	-0.00069426	0.0268189	0.98	0.1779
	rs74542928	genus.Akkermansia.id.4037	T	C	0.112623	0.0236434	1.4802e-06	0.0415892	0.0345735	0.23	0.07853
	rs9349825	genus.Akkermansia.id.4037	A	G	-0.0703407	0.0147133	2.59886e-06	-0.0262607	0.0235975	0.27	0.2793
	rs941682	genus.Akkermansia.id.4037	G	A	-0.0632957	0.0143777	9.17126e-06	0.0203114	0.0231555	0.38	0.3111
	rs1107244	genus.Alistipes.id.968	G	A	0.0758558	0.0171182	3.59059e-06	-0.0100183	0.0368167	0.79	0.07853
	rs11769002	genus.Alistipes.id.968	G	A	-0.0528793	0.0109389	1.44962e-06	0.0115475	0.0211671	0.59	0.4006
	rs11958296	genus.Alistipes.id.968	A	G	-0.0981222	0.0218272	9.29574e-06	0.0482237	0.0395806	0.22	0.07058
	rs12990744	genus.Alistipes.id.968	C	T	-0.0776618	0.0172986	8.20725e-06	0.048349	0.0322789	0.13	0.1233
	rs1689282	genus.Alistipes.id.968	A	C	-0.0520061	0.0113942	5.27578e-06	-0.0213335	0.0219838	0.33	0.34
	rs2290844	genus.Alistipes.id.968	C	T	0.0813969	0.0191632	9.10135e-06	0.0340187	0.0389481	0.38	0.1133
	rs2450745	genus.Alistipes.id.968	A	C	-0.080524	0.0184702	7.11836e-06	-0.0330865	0.0360805	0.36	0.0825
	rs2875322	genus.Alistipes.id.968	T	C	-0.0580945	0.0131432	8.77703e-06	0.0146389	0.0256588	0.57	0.2068
	rs34417064	genus.Alistipes.id.968	A	G	-0.048202	0.0106868	7.00749e-06	-0.00534192	0.020703	0.8	0.4881
	rs4810359	genus.Alistipes.id.968	A	G	-0.0652428	0.0146155	7.49669e-06	0.0162387	0.0284533	0.57	0.1471
	rs62576416	genus.Alistipes.id.968	T	C	0.0492647	0.0109733	7.50368e-06	-0.00530479	0.0213168	0.8	0.3976
	rs67705352	genus.Alistipes.id.968	T	G	-0.0532404	0.0110864	1.65123e-06	-0.0112712	0.0214602	0.6	0.3738
	rs7129639	genus.Alistipes.id.968	C	A	-0.0524955	0.0109584	1.78422e-06	-0.0154967	0.0213959	0.47	0.4016
	rs8130320	genus.Alistipes.id.968	A	G	-0.049002	0.010717	4.83612e-06	-0.010495	0.0208784	0.62	0.4821
	rs1901739	genus.Allisonella.id.2174	T	G	0.115769	0.0248626	3.58801e-06	0.00777353	0.0208209	0.71	0.495
	rs35110698	genus.Allisonella.id.2174	T	C	-0.146322	0.0320852	5.72322e-06	0.047066	0.0278377	0.091	0.1491
	rs35778461	genus.Allisonella.id.2174	C	T	0.146679	0.0297186	1.2063e-06	0.027559	0.0261478	0.29	0.1918
	rs594561	genus.Allisonella.id.2174	C	T	0.112231	0.0251681	9.41103e-06	0.0323482	0.0207931	0.12	0.4414
	rs602075	genus.Allisonella.id.2174	A	G	0.168974	0.0296976	3.56575e-08	-0.00613264	0.0236151	0.8	0.2306
	rs6742198	genus.Allisonella.id.2174	G	A	0.149152	0.0316484	3.34514e-06	0.00969229	0.0255227	0.7	0.1958
	rs76904847	genus.Allisonella.id.2174	G	A	0.148523	0.0334857	6.08751e-06	-0.0122007	0.0271969	0.65	0.1899
	rs7898615	genus.Allisonella.id.2174	T	G	0.167966	0.0373586	8.87277e-06	0.0349324	0.0311735	0.26	0.1153
	rs12675596	genus.Alloprevotella.id.961	G	T	0.145669	0.0290678	9.63726e-07	0.00433959	0.0241132	0.86	0.2445
	rs2154444	genus.Alloprevotella.id.961	T	G	0.138234	0.0308961	8.36755e-06	-0.0223613	0.0260672	0.39	0.2227
	rs34619204	genus.Alloprevotella.id.961	G	A	-0.156037	0.0344392	8.8419e-06	-0.00965913	0.0260666	0.71	0.1998
	rs4364940	genus.Alloprevotella.id.961	A	G	0.126418	0.0282207	8.58353e-06	0.00670189	0.0233791	0.77	0.2793
	rs4680035	genus.Alloprevotella.id.961	A	G	-0.119599	0.0259446	4.99052e-06	-0.00472851	0.0207923	0.82	0.4543
	rs58212166	genus.Alloprevotella.id.961	A	G	-0.161506	0.0359102	7.93614e-06	-0.0107994	0.0301377	0.72	0.1332
	rs10794359	genus.Anaerofilum.id.2053	T	C	-0.0953524	0.02006	2.23496e-06	-0.0245805	0.0212154	0.25	0.4871
	rs1563175	genus.Anaerofilum.id.2053	A	C	0.0923834	0.0202157	5.53848e-06	0.00932279	0.0209915	0.66	0.4443
	rs17012738	genus.Anaerofilum.id.2053	T	G	0.0903417	0.0200239	7.24168e-06	0.0235424	0.0207902	0.26	0.4076
	rs17096874	genus.Anaerofilum.id.2053	C	T	-0.126337	0.0268919	2.8603e-06	0.0305948	0.0279502	0.27	0.1809
	rs356049	genus.Anaerofilum.id.2053	G	A	0.132603	0.0289802	6.55844e-06	0.0227342	0.030031	0.45	0.1859
	rs4244069	genus.Anaerofilum.id.2053	G	A	-0.146775	0.0326594	9.81202e-06	-0.0223295	0.0337144	0.51	0.1133
	rs4506496	genus.Anaerofilum.id.2053	G	A	0.10309	0.0212861	1.4866e-06	-0.0241301	0.0219501	0.27	0.337
	rs712981	genus.Anaerofilum.id.2053	A	C	0.10076	0.0202902	6.83115e-07	0.00371556	0.021095	0.86	0.4185
	rs79598899	genus.Anaerofilum.id.2053	C	T	0.182586	0.0357284	3.74728e-07	0.0605809	0.0377437	0.11	0.0825
	rs816292	genus.Anaerofilum.id.2053	T	C	-0.113003	0.02204	2.64038e-07	0.0240979	0.0236301	0.31	0.2425
	rs9299345	genus.Anaerofilum.id.2053	T	C	-0.1364	0.0302372	8.04309e-06	0.0449845	0.0305222	0.14	0.1173
	rs10502061	genus.Anaerostipes.id.1991	A	G	0.0835752	0.0192017	7.93539e-06	-0.026841	0.0378904	0.48	0.09443
	rs2014785	genus.Anaerostipes.id.1991	T	C	0.0515687	0.0112199	4.68061e-06	0.0033727	0.0216187	0.88	0.3887
	rs2396460	genus.Anaerostipes.id.1991	T	C	-0.0512653	0.0109555	2.91088e-06	-0.0171772	0.0210103	0.41	0.4394
	rs2804244	genus.Anaerostipes.id.1991	A	G	-0.053089	0.0110983	2.04051e-06	-0.0253323	0.0207423	0.22	0.4553
	rs3900776	genus.Anaerostipes.id.1991	G	A	-0.110013	0.0236302	2.74765e-06	-0.0120069	0.0403662	0.77	0.07058
	rs60983350	genus.Anaerostipes.id.1991	G	A	-0.0539901	0.0116575	4.42054e-06	0.0183972	0.0236336	0.44	0.4354
	rs62157625	genus.Anaerostipes.id.1991	T	C	0.088573	0.0185548	1.44909e-06	0.0121851	0.0328593	0.71	0.1133
	rs62215703	genus.Anaerostipes.id.1991	G	A	0.0644965	0.0136702	1.9777e-06	-0.0267243	0.0256274	0.3	0.2197
	rs6474958	genus.Anaerostipes.id.1991	A	G	-0.0500065	0.0112001	6.74483e-06	-0.00492742	0.0210221	0.81	0.4026
	rs6726833	genus.Anaerostipes.id.1991	C	A	-0.0877497	0.0189408	3.32217e-06	0.0150289	0.0393943	0.7	0.09443
	rs6854026	genus.Anaerostipes.id.1991	T	C	-0.0508482	0.0109075	3.19578e-06	-0.0325712	0.0207406	0.12	0.4881
	rs7193624	genus.Anaerostipes.id.1991	C	T	0.0750642	0.0150723	5.35482e-07	0.00844627	0.0288529	0.77	0.1491
	rs78735375	genus.Anaerostipes.id.1991	A	C	-0.137429	0.0305304	5.33384e-06	0.00526371	0.0455282	0.91	0.05268
	rs10150232	genus.Anaerotruncus.id.2054	A	G	0.0567088	0.0124877	6.67667e-06	-0.0343572	0.0229209	0.13	0.2535
	rs11018566	genus.Anaerotruncus.id.2054	A	G	-0.156465	0.0366032	6.13709e-06	0.0140948	0.0506789	0.78	0.05169
	rs115414803	genus.Anaerotruncus.id.2054	A	C	-0.144356	0.0317524	6.83473e-06	0.0442704	0.0483977	0.36	0.05865
	rs1272208	genus.Anaerotruncus.id.2054	G	T	-0.0611743	0.0129831	4.27982e-06	-0.0252205	0.0245209	0.3	0.2803
	rs1431492	genus.Anaerotruncus.id.2054	C	T	-0.0654996	0.0146188	7.35565e-06	0.0205938	0.0275194	0.45	0.1829
	rs17734739	genus.Anaerotruncus.id.2054	T	C	0.0660052	0.014908	7.42772e-06	0.0178001	0.0268609	0.51	0.1899
	rs34449434	genus.Anaerotruncus.id.2054	A	C	-0.0497004	0.0113402	9.85065e-06	-0.0381949	0.0223464	0.087	0.4563
	rs4669806	genus.Anaerotruncus.id.2054	G	T	0.0576389	0.0122994	2.4206e-06	0.0141919	0.0232573	0.54	0.2495
	rs6494922	genus.Anaerotruncus.id.2054	A	G	0.0903106	0.0202257	6.62362e-06	-0.0152582	0.0384845	0.69	0.07256
	rs6563550	genus.Anaerotruncus.id.2054	T	C	0.0877135	0.0176745	2.34517e-07	-0.00949151	0.0368195	0.8	0.07853
	rs7155595	genus.Anaerotruncus.id.2054	C	A	0.0539336	0.0118903	7.54982e-06	-0.000554492	0.0222272	0.98	0.3091
	rs8005030	genus.Anaerotruncus.id.2054	C	T	0.0554447	0.0117854	2.28298e-06	-0.0283204	0.0221742	0.2	0.3022
	rs9347879	genus.Anaerotruncus.id.2054	T	C	0.050618	0.011049	4.22333e-06	-0.00494636	0.0206855	0.81	0.4602
	rs11585893	genus.Bacteroides.id.918	A	G	-0.0740746	0.0147633	1.79511e-06	-0.0629806	0.0301091	0.036	0.1481
	rs13207588	genus.Bacteroides.id.918	A	G	-0.059205	0.0131195	7.48504e-06	0.0227672	0.0253577	0.37	0.2326
	rs1340391	genus.Bacteroides.id.918	T	C	-0.0592004	0.0132244	6.7301e-06	-0.0158205	0.0258688	0.54	0.1918
	rs17619981	genus.Bacteroides.id.918	T	G	0.0880978	0.0187002	2.68683e-06	0.0333496	0.0343951	0.33	0.06561
	rs2023437	genus.Bacteroides.id.918	T	C	-0.0782325	0.0167634	5.01824e-06	-0.0395518	0.0327938	0.23	0.1243
	rs66474973	genus.Bacteroides.id.918	G	T	0.0812515	0.0164479	6.80966e-07	-0.0310325	0.0320334	0.33	0.1153
	rs66710942	genus.Bacteroides.id.918	C	T	0.0488038	0.0107412	5.86259e-06	-0.0196103	0.0211194	0.35	0.4155
	rs6795673	genus.Bacteroides.id.918	C	T	0.0538565	0.0105251	3.37909e-07	0.0269415	0.0207956	0.2	0.4115
	rs9507307	genus.Bacteroides.id.918	C	T	0.0604456	0.0129128	2.1271e-06	0.0309359	0.0260885	0.24	0.1899
	rs11155559	genus.Barnesiella.id.944	T	C	0.0956023	0.0212961	8.91914e-06	0.0110478	0.0360137	0.76	0.09543
	rs113258194	genus.Barnesiella.id.944	A	G	0.098992	0.0214121	7.31119e-06	0.0243151	0.0382793	0.53	0.1024
	rs12909713	genus.Barnesiella.id.944	C	T	-0.0550716	0.0120039	4.94527e-06	-0.0362518	0.0208858	0.083	0.4692
	rs13242616	genus.Barnesiella.id.944	T	C	-0.0583747	0.0123176	2.29017e-06	0.0018909	0.0219714	0.93	0.3698
	rs199035	genus.Barnesiella.id.944	G	A	0.0559495	0.0119716	3.00294e-06	-0.0125149	0.0208061	0.55	0.4911
	rs2276875	genus.Barnesiella.id.944	A	G	-0.0697176	0.0139537	4.65027e-07	-0.0350087	0.0238724	0.14	0.2545
	rs2428166	genus.Barnesiella.id.944	G	A	-0.165859	0.0337309	8.50874e-07	0.00345465	0.0454513	0.94	0.04871
	rs35177866	genus.Barnesiella.id.944	A	G	0.0917125	0.0190133	2.94763e-06	-0.027768	0.0321075	0.39	0.1243
	rs60316894	genus.Barnesiella.id.944	C	T	-0.121478	0.025184	1.19064e-06	-0.035785	0.0441223	0.42	0.05964
	rs62251337	genus.Barnesiella.id.944	A	G	-0.0690763	0.0149374	4.24161e-06	-0.00937257	0.0248504	0.71	0.1581
	rs72684847	genus.Barnesiella.id.944	T	C	-0.114369	0.0253873	6.76169e-06	-0.0653232	0.0436086	0.13	0.06561
	rs76181748	genus.Barnesiella.id.944	C	T	-0.0778559	0.017164	6.7766e-06	0.00964712	0.0300274	0.75	0.1441
	rs77455852	genus.Barnesiella.id.944	T	G	-0.0891491	0.0195601	3.16354e-06	0.0202085	0.0315341	0.52	0.1213
	rs79795328	genus.Barnesiella.id.944	A	G	-0.0818645	0.0176441	4.23302e-06	0.0542442	0.0301067	0.072	0.1252
	rs12022129	genus.Bifidobacterium.id.436	G	A	0.0619356	0.0138937	7.99643e-06	-0.00675161	0.0257474	0.79	0.2207
	rs2491158	genus.Bifidobacterium.id.436	G	A	0.0712624	0.015983	8.04716e-06	0.0242755	0.0267244	0.36	0.1819
	rs2686790	genus.Bifidobacterium.id.436	T	C	0.070741	0.0157926	7.49893e-06	0.0759586	0.0295708	0.01	0.1153
	rs540489	genus.Bifidobacterium.id.436	T	G	-0.0637641	0.0138746	5.19458e-06	0.0234039	0.0245814	0.34	0.2336
	rs55888705	genus.Bifidobacterium.id.436	A	G	0.0546319	0.0121139	6.67019e-06	-0.0265906	0.0214999	0.22	0.3867
	rs56108664	genus.Bifidobacterium.id.436	T	C	0.0729971	0.0157926	2.4402e-06	0.0145192	0.0260225	0.58	0.1849
	rs5746486	genus.Bifidobacterium.id.436	T	C	-0.0536216	0.0120801	8.99955e-06	-0.0217264	0.0216379	0.32	0.3539
	rs62181700	genus.Bifidobacterium.id.436	G	A	-0.0624643	0.0131205	2.17246e-06	-0.0575505	0.0230923	0.013	0.2813
	rs7322849	genus.Bifidobacterium.id.436	T	C	0.112428	0.0201813	1.08368e-08	-0.0256495	0.0446216	0.57	0.09642
	rs73797465	genus.Bifidobacterium.id.436	T	G	-0.0953566	0.0209237	4.38162e-06	-0.00555158	0.0425058	0.9	0.08648
	rs75344046	genus.Bifidobacterium.id.436	C	T	0.232354	0.0505979	4.86354e-06	0.0003772	0.0522446	0.99	0.0497
	rs857444	genus.Bifidobacterium.id.436	C	T	0.0558234	0.0121219	3.57097e-06	0.00755094	0.0217207	0.73	0.3608
	rs11069458	genus.Bilophila.id.3170	T	C	-0.0680947	0.015503	7.71547e-06	-0.0545299	0.0276799	0.049	0.1899
	rs1241171	genus.Bilophila.id.3170	G	A	-0.0692654	0.0150148	4.24037e-06	0.0108264	0.0254112	0.67	0.2157
	rs1571225	genus.Bilophila.id.3170	C	T	0.0826826	0.0170621	1.12289e-06	-0.0126594	0.0300128	0.67	0.1491
	rs1969927	genus.Bilophila.id.3170	G	A	0.0564589	0.0126935	9.0722e-06	0.00379276	0.0210502	0.86	0.3797
	rs3827020	genus.Bilophila.id.3170	C	T	0.0766479	0.0160642	1.78875e-06	0.00931932	0.0276895	0.74	0.1899
	rs4798126	genus.Bilophila.id.3170	G	A	0.073288	0.016799	7.14662e-06	-0.00919906	0.0293106	0.75	0.1501
	rs542415	genus.Bilophila.id.3170	T	C	-0.0613623	0.0133436	4.70948e-06	3.93001e-05	0.0219576	1	0.34
	rs60178956	genus.Bilophila.id.3170	G	A	-0.0624818	0.0141485	8.05619e-06	-0.0119119	0.0237168	0.62	0.2346
	rs6793291	genus.Bilophila.id.3170	C	A	0.112729	0.0241633	3.1132e-06	-0.0529632	0.0353701	0.13	0.0924
	rs72676854	genus.Bilophila.id.3170	T	C	0.123209	0.026882	5.62268e-06	0.0214295	0.0420148	0.61	0.06561
	rs7802841	genus.Bilophila.id.3170	C	A	0.0670097	0.0137701	1.76952e-06	-0.0334374	0.0224355	0.14	0.3509
	rs9899990	genus.Bilophila.id.3170	A	G	-0.102702	0.0233878	9.06691e-06	0.0083435	0.0378293	0.83	0.06561
	rs11149971	genus.Blautia.id.1992	C	T	0.117605	0.02339	1.03934e-06	0.00747308	0.0458419	0.87	0.0537
	rs117001700	genus.Blautia.id.1992	T	C	0.196414	0.0441122	8.83912e-06	0.0424814	0.0465017	0.36	0.04374
	rs12453000	genus.Blautia.id.1992	C	T	0.0625335	0.0129987	1.26117e-06	0.00922911	0.0253864	0.72	0.2197
	rs16892041	genus.Blautia.id.1992	T	C	-0.0622605	0.0141804	8.82028e-06	0.00060358	0.0286119	0.98	0.171
	rs2788271	genus.Blautia.id.1992	T	G	-0.0575596	0.0133492	7.16388e-06	0.0122375	0.0274752	0.66	0.165
	rs3005511	genus.Blautia.id.1992	A	G	0.0501085	0.0110768	6.18905e-06	-0.005328	0.0219277	0.81	0.336
	rs4926264	genus.Blautia.id.1992	T	C	0.0826207	0.0178239	5.10293e-06	0.0933066	0.04053	0.021	0.07853
	rs67794373	genus.Blautia.id.1992	C	T	0.0601709	0.0123443	1.00003e-06	0.0824952	0.0247301	0.00085	0.2137
	rs682885	genus.Blautia.id.1992	A	G	-0.0493376	0.0107359	4.4908e-06	0.0612293	0.0211423	0.0038	0.4165
	rs72973581	genus.Blautia.id.1992	A	G	0.125169	0.0265408	1.73934e-06	-0.0336823	0.0433076	0.44	0.05467
	rs7860714	genus.Blautia.id.1992	A	G	-0.0502178	0.0109853	4.09147e-06	0.00162149	0.0220833	0.94	0.334
	rs10084203	genus.Butyricicoccus.id.2055	A	G	0.0549699	0.0123563	8.58646e-06	0.0382379	0.0238115	0.11	0.2416
	rs12034718	genus.Butyricicoccus.id.2055	A	G	0.0701199	0.0158213	9.57686e-06	-0.0449684	0.0289756	0.12	0.165
	rs12585793	genus.Butyricicoccus.id.2055	T	C	-0.262206	0.0564729	5.79191e-06	0.0251029	0.0508085	0.62	0.05268
	rs2017189	genus.Butyricicoccus.id.2055	G	T	-0.0506956	0.011024	3.87256e-06	0.00955404	0.0208858	0.65	0.4215
	rs4962426	genus.Butyricicoccus.id.2055	G	T	0.0614216	0.0135979	7.3849e-06	-0.00742266	0.0250553	0.77	0.1978
	rs56221232	genus.Butyricicoccus.id.2055	T	C	0.0828027	0.0167401	7.6194e-07	-0.0289522	0.0320091	0.37	0.1083
	rs62478070	genus.Butyricicoccus.id.2055	T	G	0.224039	0.0494959	5.9377e-06	0.00617065	0.0467158	0.89	0.04374
	rs7322368	genus.Butyricicoccus.id.2055	T	C	0.0815733	0.0183167	5.5178e-06	-0.0625357	0.0354295	0.078	0.0845
	rs11228830	genus.Butyricimonas.id.945	A	G	0.135265	0.0298411	6.55162e-06	0.108064	0.0406448	0.0078	0.07058
	rs113054641	genus.Butyricimonas.id.945	G	A	-0.144881	0.0274574	1.73694e-07	-0.0324954	0.0409126	0.43	0.08449
	rs12304031	genus.Butyricimonas.id.945	G	A	-0.086278	0.0196846	6.70067e-06	0.00879928	0.0308837	0.78	0.1292
	rs12458763	genus.Butyricimonas.id.945	A	C	0.122037	0.0269587	6.36646e-06	-0.0468805	0.0392419	0.23	0.07157
	rs1862649	genus.Butyricimonas.id.945	G	A	0.113124	0.0248176	4.76256e-06	0.0684582	0.0363994	0.06	0.09145
	rs2114713	genus.Butyricimonas.id.945	G	T	0.062721	0.0138998	6.87713e-06	0.0233112	0.0210482	0.27	0.4513
	rs62130338	genus.Butyricimonas.id.945	G	A	-0.0732608	0.0158324	3.8981e-06	-0.0355109	0.0250059	0.16	0.2624
	rs62390301	genus.Butyricimonas.id.945	T	C	-0.0872983	0.0174893	7.41905e-07	-0.018254	0.0260358	0.48	0.1829
	rs7083431	genus.Butyricimonas.id.945	A	C	0.0703539	0.0144439	8.8546e-07	0.00184669	0.0217996	0.93	0.3549
	rs71428626	genus.Butyricimonas.id.945	G	T	-0.133188	0.0289905	4.80413e-06	-0.0297099	0.0412572	0.47	0.07256
	rs72814525	genus.Butyricimonas.id.945	A	G	0.0664154	0.0149766	8.24599e-06	0.00275367	0.0223081	0.9	0.3231
	rs78453362	genus.Butyricimonas.id.945	A	G	-0.14948	0.0327073	4.0581e-06	0.00114024	0.0465796	0.98	0.05765
	rs9657374	genus.Butyricimonas.id.945	C	T	0.0680719	0.0148172	4.50359e-06	0.00774797	0.0225004	0.73	0.3022
	rs1007475	genus.Butyrivibrio.id.1993	G	T	0.118065	0.0261271	7.92312e-06	0.0174876	0.0224094	0.44	0.2942
	rs11761679	genus.Butyrivibrio.id.1993	T	C	0.154775	0.0321539	2.20231e-06	-0.00247906	0.0275947	0.93	0.1561
	rs142855850	genus.Butyrivibrio.id.1993	A	G	0.205013	0.0457138	6.85543e-06	0.011022	0.0343669	0.75	0.1014
	rs16934069	genus.Butyrivibrio.id.1993	T	C	-0.133784	0.0299444	8.8591e-06	0.0379245	0.0259798	0.14	0.1988
	rs16941336	genus.Butyrivibrio.id.1993	C	T	0.127488	0.0267936	1.53182e-06	-0.000942172	0.023492	0.97	0.2644
	rs17163238	genus.Butyrivibrio.id.1993	G	A	0.140987	0.0309117	5.51196e-06	-0.00946314	0.0256091	0.71	0.1998
	rs4537857	genus.Butyrivibrio.id.1993	T	C	-0.12459	0.0260992	1.80192e-06	0.0599876	0.0226778	0.0082	0.2922
	rs486484	genus.Butyrivibrio.id.1993	A	G	-0.108349	0.0240008	6.61084e-06	0.0219836	0.0207663	0.29	0.4712
	rs4928024	genus.Butyrivibrio.id.1993	A	G	-0.17471	0.0389333	8.18641e-06	0.0126058	0.0353953	0.72	0.0984
	rs72723662	genus.Butyrivibrio.id.1993	C	T	0.224078	0.0449336	7.86241e-07	0.0422544	0.0375587	0.26	0.1004
	rs74622183	genus.Butyrivibrio.id.1993	A	G	-0.201027	0.0428204	2.45748e-06	-0.0208498	0.0384019	0.59	0.08748
	rs77356209	genus.Butyrivibrio.id.1993	T	C	0.216874	0.0483299	6.6643e-06	-0.0106195	0.0426956	0.8	0.04771
	rs7752361	genus.Butyrivibrio.id.1993	A	G	-0.11923	0.0239975	7.69113e-07	0.0327403	0.0208213	0.12	0.496
	rs7763512	genus.Butyrivibrio.id.1993	G	A	0.119846	0.0253367	3.10655e-06	0.0239776	0.0210963	0.26	0.3827
	rs9349693	genus.Butyrivibrio.id.1993	A	G	0.117973	0.0259861	5.54958e-06	0.0930356	0.0225458	3.7e-05	0.3111
	rs10090365	genus.CandidatusSoleaferrea.id.11350	A	G	-0.0834413	0.0180989	4.17309e-06	-0.0434213	0.0207975	0.037	0.4414
	rs10108780	genus.CandidatusSoleaferrea.id.11350	A	G	-0.092834	0.0199807	3.64079e-06	-0.0214638	0.0228515	0.35	0.2674
	rs10809135	genus.CandidatusSoleaferrea.id.11350	T	C	0.0834858	0.0182426	5.47174e-06	-0.0305333	0.0206372	0.14	0.4911
	rs36155147	genus.CandidatusSoleaferrea.id.11350	C	T	0.104966	0.0240995	5.41138e-06	0.0464546	0.0280945	0.098	0.3618
	rs4294381	genus.CandidatusSoleaferrea.id.11350	T	C	0.112197	0.023186	1.3685e-06	-0.0409546	0.0259012	0.11	0.1799
	rs4678258	genus.CandidatusSoleaferrea.id.11350	T	C	0.0986136	0.0215646	5.53183e-06	0.00337196	0.0247601	0.89	0.2763
	rs6489992	genus.CandidatusSoleaferrea.id.11350	A	G	-0.0840437	0.0187031	7.88786e-06	0.020046	0.0214275	0.35	0.3847
	rs6494306	genus.CandidatusSoleaferrea.id.11350	A	G	-0.0969304	0.0214221	5.80051e-06	0.0206417	0.0248449	0.41	0.1968
	rs7400877	genus.CandidatusSoleaferrea.id.11350	T	C	-0.0951085	0.0212799	9.29448e-06	0.0340794	0.0245672	0.17	0.2505
	rs9973954	genus.CandidatusSoleaferrea.id.11350	A	G	0.0892075	0.0195401	5.94796e-06	0.0138363	0.0230485	0.55	0.3062
	rs12404911	genus.Catenibacterium.id.2153	C	T	0.140717	0.0304142	2.79891e-06	-0.0132298	0.0263353	0.62	0.17
	rs212393	genus.Catenibacterium.id.2153	G	A	-0.135254	0.0286209	3.62489e-06	-0.00619804	0.0221115	0.78	0.3101
	rs73128290	genus.Catenibacterium.id.2153	A	G	0.129726	0.0284563	4.29372e-06	7.70591e-05	0.0232968	1	0.2634
	rs77285108	genus.Catenibacterium.id.2153	G	A	-0.161826	0.0353447	3.6268e-06	-0.0187313	0.0282095	0.51	0.1461
	rs7742829	genus.Catenibacterium.id.2153	C	T	0.11411	0.0251099	5.60729e-06	-0.0301861	0.0210957	0.15	0.4195
	rs10461257	genus.ChristensenellaceaeR.7group.id.11283	A	G	-0.0551969	0.0122069	6.50746e-06	-0.0396159	0.0244881	0.11	0.2853
	rs17081797	genus.ChristensenellaceaeR.7group.id.11283	A	G	-0.0904325	0.0204253	3.34031e-06	-0.000849562	0.0399191	0.98	0.06859
	rs60954665	genus.ChristensenellaceaeR.7group.id.11283	T	G	0.049815	0.0110787	7.13177e-06	-0.010249	0.0207808	0.62	0.4901
	rs62132810	genus.ChristensenellaceaeR.7group.id.11283	A	G	-0.0828853	0.0179623	5.66711e-06	0.0138919	0.0338083	0.68	0.1083
	rs62190261	genus.ChristensenellaceaeR.7group.id.11283	A	C	0.0958394	0.0214723	8.74023e-06	-0.044509	0.0400421	0.27	0.09046
	rs62467127	genus.ChristensenellaceaeR.7group.id.11283	C	T	0.114108	0.0251983	3.25362e-06	-0.0376975	0.0457597	0.41	0.04473
	rs73952017	genus.ChristensenellaceaeR.7group.id.11283	C	T	-0.0862164	0.0194354	8.45769e-06	0.0369143	0.0350577	0.29	0.08748
	rs78521377	genus.ChristensenellaceaeR.7group.id.11283	C	T	0.124992	0.0274797	5.60674e-06	0.0180969	0.0473301	0.7	0.05268
	rs79150079	genus.ChristensenellaceaeR.7group.id.11283	C	A	0.121547	0.0270977	9.41804e-06	-0.0576482	0.0440676	0.19	0.07157
	rs892686	genus.ChristensenellaceaeR.7group.id.11283	A	G	0.0514099	0.011136	3.96861e-06	0.0326619	0.0208145	0.12	0.4513
	rs11264403	genus.Clostridiumsensustricto1.id.1873	G	A	-0.139062	0.0334454	7.75544e-06	-0.0208969	0.0497145	0.67	0.03976
	rs115807074	genus.Clostridiumsensustricto1.id.1873	A	G	-0.22736	0.0492575	4.31688e-06	-0.0214242	0.0487642	0.66	0.0497
	rs116847295	genus.Clostridiumsensustricto1.id.1873	C	T	0.110021	0.0246032	4.58118e-06	0.0756769	0.0442783	0.087	0.07555
	rs12341505	genus.Clostridiumsensustricto1.id.1873	G	A	0.0810718	0.0180121	4.82174e-06	-0.0433945	0.0298837	0.15	0.1113
	rs2795528	genus.Clostridiumsensustricto1.id.1873	G	A	-0.184315	0.0392204	2.7204e-06	0.0643869	0.0440164	0.14	0.04871
	rs2817172	genus.Clostridiumsensustricto1.id.1873	C	T	0.058139	0.0124492	2.76655e-06	-0.0128679	0.0214891	0.55	0.4125
	rs550843	genus.Clostridiumsensustricto1.id.1873	T	C	-0.0783246	0.0169209	2.05071e-06	-0.0339802	0.0316183	0.28	0.1491
	rs10890671	genus.Collinsella.id.815	T	C	-0.0537401	0.0118848	6.52136e-06	0.00796136	0.0206805	0.7	0.4732
	rs11597285	genus.Collinsella.id.815	G	T	-0.0537947	0.0120548	9.37615e-06	-0.00696096	0.0208511	0.74	0.4245
	rs1496626	genus.Collinsella.id.815	T	C	-0.0722307	0.01616	6.78175e-06	0.0386371	0.030507	0.21	0.1541
	rs149807560	genus.Collinsella.id.815	C	A	-0.104264	0.0235841	7.0987e-06	0.0398619	0.0397069	0.32	0.08946
	rs2103510	genus.Collinsella.id.815	G	A	0.0786551	0.0168217	2.42474e-06	-0.0492294	0.0305184	0.11	0.1312
	rs62448871	genus.Collinsella.id.815	C	A	-0.0540309	0.0120324	6.78253e-06	0.0204552	0.0209137	0.33	0.4612
	rs73052258	genus.Collinsella.id.815	G	A	0.0930178	0.0202658	1.7158e-06	-0.0195939	0.034795	0.57	0.09642
	rs75672793	genus.Collinsella.id.815	A	G	-0.108908	0.0240522	6.13549e-06	-0.00471849	0.0384324	0.9	0.07058
	rs9541268	genus.Collinsella.id.815	C	A	0.09597	0.0197312	8.79419e-07	0.0235477	0.0320789	0.46	0.09642
	rs11532348	genus.Coprobacter.id.949	C	T	-0.103931	0.0226826	5.71184e-06	0.000901815	0.0256189	0.97	0.1829
	rs12684609	genus.Coprobacter.id.949	T	C	0.100827	0.0220366	6.10177e-06	0.0180369	0.0264633	0.5	0.1978
	rs12996055	genus.Coprobacter.id.949	A	C	0.0921817	0.0209405	8.07639e-06	0.00311168	0.0242824	0.9	0.1918
	rs143662916	genus.Coprobacter.id.949	C	T	0.253264	0.0540141	3.07252e-06	0.055923	0.0441454	0.21	0.05765
	rs189356	genus.Coprobacter.id.949	G	A	0.0781125	0.0171916	6.26291e-06	-0.00659937	0.0207868	0.75	0.4781
	rs213863	genus.Coprobacter.id.949	C	T	-0.0887412	0.0188377	2.34883e-06	0.0140997	0.0230087	0.54	0.3091
	rs28402691	genus.Coprobacter.id.949	T	C	0.110695	0.0251199	9.55668e-06	0.0973859	0.0299062	0.0011	0.167
	rs305411	genus.Coprobacter.id.949	A	G	0.129218	0.0264518	1.00906e-06	-0.0156117	0.0329342	0.64	0.1352
	rs3828477	genus.Coprobacter.id.949	G	T	-0.091218	0.019569	2.88974e-06	0.0148992	0.0241999	0.54	0.2813
	rs72821405	genus.Coprobacter.id.949	T	C	-0.147365	0.0319978	4.7576e-06	-0.0439271	0.037239	0.24	0.08847
	rs74919520	genus.Coprobacter.id.949	G	A	0.125703	0.0276296	5.76326e-06	0.00296348	0.0324326	0.93	0.1282
	rs1010560	genus.Coprococcus1.id.11301	C	A	0.0580232	0.0122722	1.95915e-06	-0.000527996	0.022494	0.98	0.2962
	rs12794898	genus.Coprococcus1.id.11301	G	T	0.0903299	0.0197212	4.91531e-06	-0.0369069	0.0379378	0.33	0.09443
	rs1519491	genus.Coprococcus1.id.11301	T	C	0.0499197	0.0113558	8.95283e-06	0.026165	0.0209938	0.21	0.4085
	rs1576241	genus.Coprococcus1.id.11301	A	G	-0.0510343	0.0109535	3.32862e-06	-0.00876882	0.0207388	0.67	0.4394
	rs1762123	genus.Coprococcus1.id.11301	C	T	-0.0891532	0.0198554	8.01468e-06	0.0142224	0.0452322	0.75	0.07157
	rs2907920	genus.Coprococcus1.id.11301	A	G	0.0561173	0.0126824	7.65327e-06	-0.0524375	0.0229993	0.023	0.2903
	rs4277593	genus.Coprococcus1.id.11301	G	A	-0.0585649	0.0109914	1.13969e-07	-0.00424146	0.0207541	0.84	0.4831
	rs56405618	genus.Coprococcus1.id.11301	A	G	-0.08963	0.0186508	1.57195e-06	-0.0372576	0.0347275	0.28	0.1113
	rs73031725	genus.Coprococcus1.id.11301	T	C	0.167591	0.0355224	1.97917e-06	-0.0257151	0.0520639	0.62	0.06064
	rs73167075	genus.Coprococcus1.id.11301	T	C	0.0573137	0.0127573	8.56864e-06	0.0142749	0.0244128	0.56	0.2396
	rs74101919	genus.Coprococcus1.id.11301	T	C	-0.0718989	0.0144651	1.03291e-06	-0.0531284	0.0266578	0.046	0.1869
	rs946513	genus.Coprococcus1.id.11301	C	T	0.205899	0.0460018	8.61855e-06	-0.0412771	0.044471	0.35	0.0547
	rs10070053	genus.Coprococcus2.id.11302	A	G	0.0594312	0.0135375	7.64883e-06	-0.0318442	0.0211615	0.13	0.4076
	rs12634070	genus.Coprococcus2.id.11302	T	C	0.0736486	0.0164921	9.95104e-06	0.000858613	0.0253579	0.97	0.1928
	rs2482516	genus.Coprococcus2.id.11302	C	T	0.0754415	0.0164619	4.72333e-06	0.0026677	0.025837	0.92	0.2256
	rs35890118	genus.Coprococcus2.id.11302	A	G	-0.066536	0.0147661	8.25962e-06	-0.0426077	0.0230524	0.065	0.3171
	rs61823518	genus.Coprococcus2.id.11302	A	C	-0.0955381	0.0215724	6.68258e-06	0.0361103	0.0339715	0.29	0.09543
	rs6677933	genus.Coprococcus2.id.11302	C	T	-0.0804405	0.0164216	1.18501e-06	0.0235873	0.0251015	0.35	0.2416
	rs72680320	genus.Coprococcus2.id.11302	T	C	-0.0649382	0.013919	2.27115e-06	-0.0147961	0.0209042	0.48	0.4135
	rs9426473	genus.Coprococcus2.id.11302	A	G	0.0727361	0.0161662	6.30687e-06	-0.023986	0.0251934	0.34	0.2793
	rs10810043	genus.Coprococcus3.id.11303	A	G	0.0515518	0.0115923	9.27424e-06	0.0189755	0.0213647	0.37	0.3897
	rs11077359	genus.Coprococcus3.id.11303	T	C	-0.0645443	0.0148833	9.63598e-06	-0.0404748	0.0253896	0.11	0.1998
	rs11080344	genus.Coprococcus3.id.11303	C	T	0.0516921	0.0113054	4.78692e-06	-0.0190137	0.0209372	0.36	0.4742
	rs13247359	genus.Coprococcus3.id.11303	G	A	0.051211	0.0113031	7.32611e-06	-0.0128234	0.0207021	0.54	0.4801
	rs13394391	genus.Coprococcus3.id.11303	C	T	-0.0709302	0.0150918	2.20317e-06	-0.0365149	0.0278254	0.19	0.16
	rs178271	genus.Coprococcus3.id.11303	T	C	0.145257	0.0294239	7.81088e-07	0.0360223	0.0445491	0.42	0.0527
	rs4575475	genus.Coprococcus3.id.11303	G	A	0.0619514	0.0137787	7.04284e-06	0.0402895	0.0248807	0.11	0.2366
	rs7521171	genus.Coprococcus3.id.11303	G	A	-0.0596434	0.0129279	4.32242e-06	0.00332961	0.023272	0.89	0.338
	rs8100692	genus.Coprococcus3.id.11303	T	C	0.0577411	0.0113476	4.16459e-07	0.00712157	0.020923	0.73	0.4274
	rs112893842	genus.DefluviitaleaceaeUCG011.id.11287	T	C	0.11381	0.0232806	1.44535e-06	0.0433076	0.0315508	0.17	0.09742
	rs1582238	genus.DefluviitaleaceaeUCG011.id.11287	T	C	0.0805036	0.0167257	1.56775e-06	-0.0425593	0.0220531	0.054	0.3718
	rs2892880	genus.DefluviitaleaceaeUCG011.id.11287	G	A	0.0817755	0.0181686	6.82881e-06	-0.0382935	0.0239241	0.11	0.2604
	rs4344384	genus.DefluviitaleaceaeUCG011.id.11287	G	T	0.0715978	0.0156309	4.83238e-06	-0.00796017	0.020784	0.7	0.4742
	rs4677103	genus.DefluviitaleaceaeUCG011.id.11287	A	G	0.0977912	0.0197263	9.59557e-07	0.0305031	0.0269253	0.26	0.171
	rs55658617	genus.DefluviitaleaceaeUCG011.id.11287	T	C	0.174369	0.0362226	2.15292e-06	-0.070653	0.0383234	0.065	0.06958
	rs72731813	genus.DefluviitaleaceaeUCG011.id.11287	C	T	-0.147383	0.0293796	4.33116e-07	0.0540759	0.0377758	0.15	0.08151
	rs9608282	genus.DefluviitaleaceaeUCG011.id.11287	T	G	0.142939	0.0299793	2.52045e-06	0.0727078	0.0391791	0.063	0.06561
	rs9725395	genus.DefluviitaleaceaeUCG011.id.11287	A	G	-0.13834	0.029554	3.51921e-06	0.00458217	0.0383159	0.9	0.08748
	rs12031543	genus.Desulfovibrio.id.3173	T	C	-0.127185	0.0281887	6.54764e-06	-0.0182457	0.0442763	0.68	0.07555
	rs13066142	genus.Desulfovibrio.id.3173	G	A	0.119141	0.0250891	3.78665e-06	0.0759116	0.0375277	0.043	0.09344
	rs16863365	genus.Desulfovibrio.id.3173	A	G	0.109402	0.0226964	1.7945e-06	-0.0249473	0.0306793	0.42	0.1173
	rs2032031	genus.Desulfovibrio.id.3173	A	G	-0.0654931	0.0148681	9.14277e-06	0.0263658	0.0208116	0.21	0.4732
	rs2590913	genus.Desulfovibrio.id.3173	G	A	0.154496	0.0339396	6.65421e-06	-0.0650322	0.0379792	0.087	0.0726
	rs2853179	genus.Desulfovibrio.id.3173	C	T	0.0811971	0.0174234	2.42439e-06	-0.0221435	0.0246162	0.37	0.2485
	rs4797774	genus.Desulfovibrio.id.3173	G	A	0.212582	0.0470044	5.64315e-06	0.0260333	0.0499325	0.6	0.0686
	rs6580353	genus.Desulfovibrio.id.3173	T	C	0.0770979	0.0169735	4.93857e-06	0.0212421	0.0252852	0.4	0.2604
	rs72647089	genus.Desulfovibrio.id.3173	T	G	-0.106594	0.0239337	8.29763e-06	0.0268644	0.0348575	0.44	0.1064
	rs7729080	genus.Desulfovibrio.id.3173	C	A	-0.070287	0.0157691	9.95869e-06	0.00871376	0.0222546	0.7	0.2893
	rs10138457	genus.Dialister.id.2183	T	C	-0.113054	0.0261933	7.88122e-06	-0.0397152	0.0412826	0.34	0.07157
	rs10938938	genus.Dialister.id.2183	G	A	-0.0773514	0.0170915	7.37063e-06	-0.0213423	0.0264055	0.42	0.1938
	rs11071887	genus.Dialister.id.2183	T	C	0.0662403	0.0146315	5.91407e-06	-0.000541503	0.0232722	0.98	0.2634
	rs11166701	genus.Dialister.id.2183	G	A	-0.0655301	0.013186	5.50746e-07	0.00468866	0.020749	0.82	0.4841
	rs2314294	genus.Dialister.id.2183	T	C	0.0865932	0.0193719	8.07899e-06	-0.00754271	0.0298023	0.8	0.1183
	rs2435610	genus.Dialister.id.2183	A	C	0.0647131	0.0143314	5.93269e-06	-0.00928573	0.0229614	0.69	0.2604
	rs4747450	genus.Dialister.id.2183	C	A	0.0668509	0.0147685	5.83729e-06	-0.0583076	0.0235654	0.013	0.2664
	rs4753063	genus.Dialister.id.2183	G	A	-0.0596297	0.0130052	4.85684e-06	0.0118545	0.0208128	0.57	0.4414
	rs75416973	genus.Dialister.id.2183	A	G	0.0727223	0.016451	9.46091e-06	0.0195128	0.0264612	0.46	0.2256
	rs764177	genus.Dialister.id.2183	C	A	-0.0601454	0.0135366	9.60772e-06	0.0187966	0.0221935	0.4	0.338
	rs76680460	genus.Dialister.id.2183	G	A	-0.161296	0.0364332	8.19213e-06	0.034813	0.0463065	0.45	0.04771
	rs11150408	genus.Dorea.id.1997	T	G	0.0488254	0.0109063	7.05777e-06	0.017524	0.0207293	0.4	0.4453
	rs12537781	genus.Dorea.id.1997	T	C	-0.055544	0.0125223	9.15137e-06	0.0432877	0.0234758	0.065	0.2296
	rs13279148	genus.Dorea.id.1997	G	A	0.0715309	0.0150878	2.25283e-06	0.00757347	0.0283941	0.79	0.166
	rs1899291	genus.Dorea.id.1997	C	T	0.0697217	0.0150285	4.56686e-06	0.00760516	0.0311491	0.81	0.1282
	rs3005511	genus.Dorea.id.1997	A	G	0.0516127	0.0112852	5.28702e-06	-0.005328	0.0219277	0.81	0.336
	rs345219	genus.Dorea.id.1997	T	G	-0.0497368	0.0112621	8.8006e-06	0.00948499	0.021744	0.66	0.3757
	rs3752849	genus.Dorea.id.1997	G	A	0.163846	0.036608	7.68057e-06	-0.0113774	0.0539116	0.83	0.0328
	rs4793307	genus.Dorea.id.1997	C	T	0.0574165	0.0122472	4.0069e-06	0.0170444	0.0234225	0.47	0.2455
	rs62503162	genus.Dorea.id.1997	A	G	-0.0974091	0.0194379	7.46605e-07	0.0353259	0.0365396	0.33	0.08748
	rs73729431	genus.Dorea.id.1997	C	T	-0.13745	0.0299983	3.1674e-06	0.0643989	0.0452327	0.15	0.06064
	rs112205261	genus.Eggerthella.id.819	T	C	-0.188618	0.0403613	3.34648e-06	0.0376116	0.0419233	0.37	0.05765
	rs13070736	genus.Eggerthella.id.819	A	C	-0.121331	0.0272024	7.61915e-06	-0.0224298	0.0296796	0.45	0.1571
	rs1784446	genus.Eggerthella.id.819	G	A	0.0907728	0.0198096	5.23136e-06	0.0172402	0.020915	0.41	0.4423
	rs2223081	genus.Eggerthella.id.819	G	A	0.102572	0.0221108	3.88889e-06	0.0175662	0.0238133	0.46	0.2922
	rs2240838	genus.Eggerthella.id.819	A	G	0.0980582	0.0197653	7.36205e-07	0.00199665	0.0210357	0.92	0.498
	rs2877457	genus.Eggerthella.id.819	G	A	-0.093486	0.0210208	9.02708e-06	-0.0189321	0.0227155	0.4	0.1322
	rs3851328	genus.Eggerthella.id.819	T	G	-0.107774	0.0236527	4.17589e-06	0.0111538	0.0243501	0.65	0.2664
	rs4985746	genus.Eggerthella.id.819	G	A	0.110522	0.0247653	5.71461e-06	0.0421923	0.0249878	0.091	0.1789
	rs6430926	genus.Eggerthella.id.819	C	T	0.0879736	0.0197127	8.37122e-06	0.00341725	0.0207354	0.87	0.4861
	rs67490567	genus.Eggerthella.id.819	T	C	0.108495	0.0245457	8.94216e-06	-0.0322153	0.0268617	0.23	0.1978
	rs76663501	genus.Eggerthella.id.819	C	T	0.175349	0.0378576	4.82574e-06	-0.0891356	0.036364	0.014	0.08151
	rs11027642	genus.Eisenbergiella.id.11304	C	T	0.129006	0.0284844	4.91871e-06	-0.0112013	0.0315445	0.72	0.1243
	rs11079158	genus.Eisenbergiella.id.11304	T	C	0.100627	0.022546	7.34849e-06	0.0489671	0.0242293	0.043	0.2197
	rs11938607	genus.Eisenbergiella.id.11304	T	C	0.0978125	0.0216636	8.2182e-06	-0.0162014	0.0246226	0.51	0.2634
	rs12257723	genus.Eisenbergiella.id.11304	A	C	-0.0952742	0.0211569	8.85121e-06	-0.0409318	0.0231155	0.077	0.339
	rs12710729	genus.Eisenbergiella.id.11304	C	A	0.0893384	0.0199069	9.8441e-06	-0.00525755	0.0217189	0.81	0.3708
	rs13258851	genus.Eisenbergiella.id.11304	A	G	0.137001	0.0302124	7.74648e-06	0.0123335	0.0342794	0.72	0.08549
	rs1508033	genus.Eisenbergiella.id.11304	A	C	0.091546	0.0195787	3.22889e-06	-0.00749912	0.0216816	0.73	0.3499
	rs1553971	genus.Eisenbergiella.id.11304	T	G	0.120965	0.0263054	5.26837e-06	-0.0114247	0.0288885	0.69	0.161
	rs2683098	genus.Eisenbergiella.id.11304	C	T	0.107319	0.022515	2.2375e-06	0.0107981	0.0253092	0.67	0.2237
	rs3812426	genus.Eisenbergiella.id.11304	G	A	0.106447	0.0224159	2.71687e-06	0.0310092	0.0244966	0.21	0.2078
	rs4462860	genus.Eisenbergiella.id.11304	G	A	0.0939071	0.0201104	4.16221e-06	-0.00887275	0.0221296	0.69	0.3439
	rs10098492	genus.Enterorhabdus.id.820	T	C	0.132323	0.0293688	6.40572e-06	-0.0149726	0.0363129	0.68	0.09046
	rs114731706	genus.Enterorhabdus.id.820	T	G	0.182308	0.0382298	2.17342e-06	0.0575563	0.0451195	0.2	0.0835
	rs2051957	genus.Enterorhabdus.id.820	C	T	0.0843291	0.0189864	8.89859e-06	0.0135133	0.023643	0.57	0.2346
	rs3017103	genus.Enterorhabdus.id.820	A	G	0.0980897	0.0208995	2.94044e-06	-0.0212523	0.0269463	0.43	0.1899
	rs424715	genus.Enterorhabdus.id.820	T	C	0.0818743	0.0174855	4.4088e-06	-0.0115813	0.0242859	0.63	0.4463
	rs73331712	genus.Enterorhabdus.id.820	T	C	0.26199	0.055123	4.84923e-06	-0.0521762	0.0490605	0.29	0.04274
	rs77655283	genus.Enterorhabdus.id.820	G	A	0.132988	0.0298306	5.88042e-06	0.0554619	0.0395292	0.16	0.06859
	rs1434153	genus.Erysipelatoclostridium.id.11381	G	A	-0.0684526	0.0152443	6.85295e-06	0.0244491	0.022532	0.28	0.3211
	rs16936671	genus.Erysipelatoclostridium.id.11381	C	T	-0.0968026	0.0217883	6.04309e-06	0.0395652	0.0306213	0.2	0.1362
	rs17804233	genus.Erysipelatoclostridium.id.11381	T	C	-0.0662914	0.0144203	4.58605e-06	0.0102298	0.0207502	0.62	0.4821
	rs2901723	genus.Erysipelatoclostridium.id.11381	C	A	0.0641339	0.0144295	8.79469e-06	0.0204265	0.0206585	0.32	0.497
	rs340991	genus.Erysipelatoclostridium.id.11381	A	G	-0.0740482	0.0158891	3.74942e-06	0.0167833	0.0225951	0.46	0.2982
	rs3804326	genus.Erysipelatoclostridium.id.11381	A	G	0.14147	0.0336352	9.85273e-06	-0.0038359	0.0394837	0.92	0.06759
	rs45480394	genus.Erysipelatoclostridium.id.11381	T	G	-0.0687134	0.0151835	7.66155e-06	-0.00624881	0.0214614	0.77	0.3618
	rs4697572	genus.Erysipelatoclostridium.id.11381	A	G	-0.0810636	0.0163308	7.5935e-07	0.0274586	0.0237035	0.25	0.2455
	rs58236560	genus.Erysipelatoclostridium.id.11381	G	T	-0.111157	0.0234426	2.1612e-06	-0.0501158	0.0344672	0.15	0.1372
	rs61806970	genus.Erysipelatoclostridium.id.11381	C	T	0.142548	0.0320688	9.0941e-06	0.0250128	0.0440358	0.57	0.06461
	rs622418	genus.Erysipelatoclostridium.id.11381	A	G	-0.0668051	0.0143224	3.68156e-06	-0.0318082	0.0207269	0.12	0.4891
	rs6474512	genus.Erysipelatoclostridium.id.11381	A	C	0.067015	0.0143201	3.01546e-06	-0.00624677	0.0210019	0.77	0.4513
	rs710230	genus.Erysipelatoclostridium.id.11381	T	C	0.143381	0.0281514	6.3312e-07	0.00290309	0.0409741	0.94	0.0865
	rs7221249	genus.Erysipelatoclostridium.id.11381	A	G	0.0839861	0.0142741	4.30951e-09	0.00300345	0.0208458	0.89	0.4533
	rs9590927	genus.Erysipelatoclostridium.id.11381	G	A	-0.0646003	0.0143479	6.39042e-06	0.0321778	0.0208015	0.12	0.494
	rs10164067	genus.ErysipelotrichaceaeUCG003.id.11384	T	G	-0.10326	0.0212405	1.13086e-06	-0.0285652	0.0365899	0.43	0.07455
	rs11666127	genus.ErysipelotrichaceaeUCG003.id.11384	A	G	-0.0719187	0.0161371	7.90414e-06	0.0452579	0.028133	0.11	0.171
	rs11994308	genus.ErysipelotrichaceaeUCG003.id.11384	C	T	0.115417	0.0242503	1.32563e-06	-0.0738975	0.0431826	0.087	0.06958
	rs12251396	genus.ErysipelotrichaceaeUCG003.id.11384	A	G	-0.0705399	0.0158766	9.51839e-06	0.00500092	0.0269987	0.85	0.1938
	rs17798136	genus.ErysipelotrichaceaeUCG003.id.11384	G	A	0.158818	0.0347674	3.23598e-06	0.034867	0.0510614	0.49	0.06163
	rs28568391	genus.ErysipelotrichaceaeUCG003.id.11384	A	G	-0.0583911	0.0118741	6.41953e-07	0.00966433	0.0210062	0.65	0.4493
	rs4758231	genus.ErysipelotrichaceaeUCG003.id.11384	G	T	-0.0551754	0.0122047	6.54912e-06	0.0212797	0.0223144	0.34	0.3499
	rs59068084	genus.ErysipelotrichaceaeUCG003.id.11384	T	G	0.0564772	0.0120224	3.11742e-06	0.0323118	0.0210387	0.12	0.4215
	rs59104037	genus.ErysipelotrichaceaeUCG003.id.11384	A	G	-0.0951263	0.0204742	4.48256e-06	0.0172452	0.0366449	0.64	0.08151
	rs62403464	genus.ErysipelotrichaceaeUCG003.id.11384	T	C	-0.0731743	0.0156516	3.43738e-06	-0.00943255	0.0278283	0.73	0.164
	rs6875357	genus.ErysipelotrichaceaeUCG003.id.11384	C	T	0.165673	0.0353831	6.69637e-06	-0.0457334	0.0504582	0.36	0.0467
	rs73074432	genus.ErysipelotrichaceaeUCG003.id.11384	C	T	0.072154	0.0164378	9.9902e-06	-0.0170818	0.0286533	0.55	0.166
	rs74988980	genus.ErysipelotrichaceaeUCG003.id.11384	G	A	-0.133141	0.0348574	8.64276e-06	-0.00361327	0.0493987	0.94	0.04374
	rs75949021	genus.ErysipelotrichaceaeUCG003.id.11384	T	C	-0.169667	0.0374238	3.57507e-06	-0.018833	0.0466625	0.69	0.04573
	rs76502207	genus.ErysipelotrichaceaeUCG003.id.11384	T	C	0.144844	0.0289929	6.41121e-07	-0.0300827	0.043164	0.49	0.09046
	rs8053479	genus.ErysipelotrichaceaeUCG003.id.11384	A	G	-0.0838212	0.0186509	5.83413e-06	-0.0141436	0.0320042	0.66	0.1412
	rs112767262	genus.Escherichia.Shigella.id.3504	T	C	0.0732963	0.0163589	8.20636e-06	0.00447704	0.0264954	0.87	0.1958
	rs113127095	genus.Escherichia.Shigella.id.3504	A	G	0.151009	0.0323434	3.33349e-06	0.0147953	0.0439085	0.74	0.05169
	rs113513883	genus.Escherichia.Shigella.id.3504	A	G	0.172283	0.038041	5.27716e-06	-0.0712559	0.0440984	0.11	0.05765
	rs1154904	genus.Escherichia.Shigella.id.3504	A	G	-0.0613376	0.0130644	3.03751e-06	-0.000767204	0.0207746	0.97	0.4642
	rs118526	genus.Escherichia.Shigella.id.3504	C	A	-0.0594401	0.013598	7.99566e-06	0.00119235	0.0210473	0.95	0.3926
	rs2798105	genus.Escherichia.Shigella.id.3504	A	G	-0.100851	0.0222045	8.24501e-06	-0.011826	0.0352699	0.74	0.1183
	rs4731451	genus.Escherichia.Shigella.id.3504	G	A	-0.0609885	0.0135157	7.4731e-06	0.0102368	0.0216086	0.64	0.3718
	rs57024273	genus.Escherichia.Shigella.id.3504	T	C	0.0626172	0.0139919	9.70464e-06	-0.00331307	0.0229508	0.89	0.3181
	rs592299	genus.Escherichia.Shigella.id.3504	T	C	-0.0592004	0.0129486	4.76927e-06	-0.0609105	0.0208007	0.0034	0.4682
	rs73208162	genus.Escherichia.Shigella.id.3504	A	G	-0.119296	0.024839	2.19391e-06	-0.0626733	0.040595	0.12	0.05865
	rs10927394	genus.Faecalibacterium.id.2057	G	T	-0.232262	0.0512364	7.01885e-06	-0.0308514	0.0610261	0.61	0.02684
	rs114946999	genus.Faecalibacterium.id.2057	C	T	-0.0861565	0.01896	5.69574e-06	-0.0503308	0.0354498	0.16	0.09841
	rs11776390	genus.Faecalibacterium.id.2057	T	C	-0.078354	0.017183	6.39675e-06	-0.0317982	0.0326755	0.33	0.08946
	rs1271565	genus.Faecalibacterium.id.2057	C	T	-0.0576251	0.0119649	1.30169e-06	0.00200581	0.0232253	0.93	0.2724
	rs12753492	genus.Faecalibacterium.id.2057	A	C	0.0641305	0.0149933	8.80273e-06	-0.0373661	0.0282941	0.19	0.1491
	rs2835874	genus.Faecalibacterium.id.2057	T	C	-0.0866356	0.0196496	7.54405e-06	0.0324638	0.0399533	0.42	0.06958
	rs6910935	genus.Faecalibacterium.id.2057	A	G	0.134864	0.0277032	1.37848e-06	-0.0278828	0.0442236	0.53	0.0537
	rs75499067	genus.Faecalibacterium.id.2057	C	T	0.227585	0.0465522	1.76448e-06	0.0429639	0.0478402	0.37	0.06362
	rs79656633	genus.Faecalibacterium.id.2057	T	C	0.145631	0.0323019	8.13557e-06	-0.031264	0.0486948	0.52	0.1054
	rs9536330	genus.Faecalibacterium.id.2057	T	C	-0.048317	0.010797	5.33258e-06	0.0104707	0.0213421	0.62	0.4085
	rs11126423	genus.FamilyXIIIAD3011group.id.11293	C	T	0.0904399	0.0196301	5.91249e-06	-0.00745571	0.0347878	0.83	0.1133
	rs11736617	genus.FamilyXIIIAD3011group.id.11293	G	A	-0.0759493	0.0172101	9.02048e-06	0.0636969	0.0317498	0.045	0.1203
	rs12812672	genus.FamilyXIIIAD3011group.id.11293	T	C	-0.096065	0.020828	2.55807e-06	0.0990429	0.0361837	0.0062	0.07356
	rs149302	genus.FamilyXIIIAD3011group.id.11293	T	C	-0.0645635	0.0143225	7.4818e-06	0.00370921	0.0253809	0.88	0.2127
	rs16840310	genus.FamilyXIIIAD3011group.id.11293	A	G	-0.0608052	0.0122149	6.75113e-07	0.0142962	0.0214804	0.51	0.3718
	rs16940167	genus.FamilyXIIIAD3011group.id.11293	C	T	0.0732552	0.0159898	3.90837e-06	0.0549109	0.0286035	0.055	0.169
	rs17156849	genus.FamilyXIIIAD3011group.id.11293	G	A	-0.112891	0.0245292	4.19171e-06	-0.0450905	0.0396941	0.26	0.06262
	rs62029761	genus.FamilyXIIIAD3011group.id.11293	A	G	0.128753	0.0276002	3.89083e-06	-0.0572632	0.0451786	0.2	0.06759
	rs62200412	genus.FamilyXIIIAD3011group.id.11293	C	T	-0.0800851	0.0163834	5.80219e-07	-0.0185316	0.0284545	0.51	0.171
	rs72730932	genus.FamilyXIIIAD3011group.id.11293	C	A	-0.0899559	0.0177107	6.88766e-07	-0.0341951	0.0283458	0.23	0.164
	rs739451	genus.FamilyXIIIAD3011group.id.11293	C	T	0.0649589	0.0147534	7.8781e-06	-0.0142412	0.0256831	0.58	0.1759
	rs9276029	genus.FamilyXIIIAD3011group.id.11293	A	G	-0.0811384	0.0185669	8.92766e-06	0.11403	0.0303083	0.00017	0.168
	rs9837139	genus.FamilyXIIIAD3011group.id.11293	A	G	0.10752	0.0240482	8.70808e-06	-0.0135878	0.041916	0.75	0.08151
	rs112362903	genus.FamilyXIIIUCG001.id.11294	A	G	-0.149047	0.0333271	7.8777e-06	-0.0432024	0.04916	0.38	0.04274
	rs12049454	genus.FamilyXIIIUCG001.id.11294	T	C	-0.0647298	0.0134065	1.17378e-06	-0.0197027	0.0223065	0.38	0.3012
	rs1426266	genus.FamilyXIIIUCG001.id.11294	T	C	-0.0665521	0.0137151	1.24935e-06	-0.0296225	0.0226305	0.19	0.2962
	rs3842897	genus.FamilyXIIIUCG001.id.11294	G	A	-0.112639	0.0242751	5.19705e-06	-0.00263688	0.0399447	0.95	0.06461
	rs62414802	genus.FamilyXIIIUCG001.id.11294	C	T	-0.0611904	0.013457	4.29181e-06	0.00815434	0.0217555	0.71	0.2982
	rs7119679	genus.FamilyXIIIUCG001.id.11294	G	A	-0.0809085	0.0174782	3.52494e-06	-0.0223614	0.0296708	0.45	0.1501
	rs76463770	genus.FamilyXIIIUCG001.id.11294	A	G	0.19313	0.0419866	3.77476e-06	-0.00300093	0.0486945	0.95	0.05169
	rs8076666	genus.FamilyXIIIUCG001.id.11294	A	G	0.088655	0.0198094	8.0183e-06	0.00473407	0.0334186	0.89	0.1362
	rs114873521	genus.Flavonifractor.id.2059	C	T	-0.130067	0.0294087	7.12522e-06	0.0429706	0.0422498	0.31	0.07654
	rs11811696	genus.Flavonifractor.id.2059	T	C	-0.116063	0.0241012	2.07346e-06	-0.00455989	0.0359706	0.9	0.1103
	rs12030302	genus.Flavonifractor.id.2059	A	G	-0.0692276	0.0137467	5.6084e-07	4.5044e-05	0.0207631	1	0.4911
	rs34066017	genus.Flavonifractor.id.2059	A	G	0.0764294	0.0159789	1.52086e-06	-0.00885157	0.0236094	0.71	0.2455
	rs806808	genus.Flavonifractor.id.2059	T	C	0.0667272	0.0136557	1.17972e-06	0.000978415	0.0206994	0.96	0.4761
	rs10439674	genus.Fusicatenibacter.id.11305	A	G	-0.0572129	0.0130007	7.68485e-06	0.0288382	0.0258297	0.26	0.2018
	rs167879	genus.Fusicatenibacter.id.11305	C	T	-0.0659543	0.0148763	5.86893e-06	0.0227487	0.0273585	0.41	0.167
	rs1864685	genus.Fusicatenibacter.id.11305	A	C	-0.0494799	0.0108105	4.96161e-06	0.0239509	0.0206612	0.25	0.4652
	rs2025938	genus.Fusicatenibacter.id.11305	G	A	-0.0967298	0.0205426	2.98832e-06	-0.0299804	0.0377222	0.43	0.07654
	rs206581	genus.Fusicatenibacter.id.11305	A	G	-0.0568339	0.0127894	8.95756e-06	0.0306979	0.0248578	0.22	0.2087
	rs2132128	genus.Fusicatenibacter.id.11305	G	A	-0.0771914	0.0160344	1.07686e-06	-0.0449062	0.0313187	0.15	0.165
	rs3303	genus.Fusicatenibacter.id.11305	T	C	-0.0953657	0.020407	3.93891e-06	-0.0174117	0.03714	0.64	0.07654
	rs4378146	genus.Fusicatenibacter.id.11305	A	C	-0.0616691	0.0125259	7.20451e-07	-0.0300387	0.0237846	0.21	0.2416
	rs60254196	genus.Fusicatenibacter.id.11305	A	G	-0.0492427	0.0109365	5.46739e-06	0.0225736	0.0208385	0.28	0.4592
	rs62187631	genus.Fusicatenibacter.id.11305	T	C	-0.0710571	0.015924	4.54526e-06	-0.00909844	0.0286433	0.75	0.1402
	rs62353480	genus.Fusicatenibacter.id.11305	A	G	-0.0701397	0.0145589	1.56768e-06	0.0251038	0.0271234	0.35	0.171
	rs6515626	genus.Fusicatenibacter.id.11305	G	A	0.141575	0.0313559	7.28654e-06	-0.0632986	0.0511692	0.22	0.06163
	rs704418	genus.Fusicatenibacter.id.11305	T	C	0.0739124	0.0151073	7.77428e-07	0.00306399	0.0300337	0.92	0.1859
	rs73103914	genus.Fusicatenibacter.id.11305	A	G	-0.0597324	0.0134458	8.29563e-06	-0.047717	0.0252954	0.059	0.1779
	rs792108	genus.Fusicatenibacter.id.11305	T	C	-0.0508345	0.0113843	8.49535e-06	-0.016231	0.0215087	0.45	0.3539
	rs8028026	genus.Fusicatenibacter.id.11305	A	G	-0.0792146	0.0180505	8.0633e-06	0.0204607	0.0327574	0.53	0.0915
	rs8063430	genus.Fusicatenibacter.id.11305	T	C	-0.104026	0.022217	4.9289e-06	-0.0171275	0.0449722	0.7	0.05964
	rs9905659	genus.Fusicatenibacter.id.11305	G	A	-0.061617	0.0136576	7.30993e-06	-0.00244794	0.0271455	0.93	0.1879
	rs13412653	genus.Gordonibacter.id.821	A	C	0.107597	0.0239228	8.61141e-06	-0.0339939	0.0216315	0.12	0.3539
	rs16955299	genus.Gordonibacter.id.821	G	A	-0.196423	0.0433538	6.37019e-06	-0.0320331	0.0392501	0.41	0.0835
	rs322296	genus.Gordonibacter.id.821	G	A	0.17869	0.037722	4.02422e-06	0.026351	0.032042	0.41	0.1193
	rs35042269	genus.Gordonibacter.id.821	C	A	-0.180293	0.0403296	8.10852e-06	-0.0262408	0.0380955	0.49	0.1889
	rs3765837	genus.Gordonibacter.id.821	T	G	-0.190729	0.0433608	7.16906e-06	0.0151479	0.0354591	0.67	0.07853
	rs4596722	genus.Gordonibacter.id.821	A	G	0.102908	0.0231571	9.0568e-06	0.0197244	0.0206961	0.34	0.4761
	rs61934597	genus.Gordonibacter.id.821	C	T	-0.172495	0.0388567	8.36672e-06	-0.00118362	0.0350625	0.97	0.07555
	rs71545975	genus.Gordonibacter.id.821	A	G	-0.153972	0.0338918	7.03944e-06	-0.0104049	0.0297126	0.73	0.173
	rs72714787	genus.Gordonibacter.id.821	C	A	0.181405	0.0377102	1.42889e-06	-0.0354339	0.0344311	0.3	0.1044
	rs72939513	genus.Gordonibacter.id.821	A	G	-0.21399	0.0490592	7.98199e-06	0.0544555	0.0449548	0.23	0.05368
	rs7294633	genus.Gordonibacter.id.821	C	T	0.12867	0.0249946	3.43763e-07	0.018229	0.0228162	0.42	0.3509
	rs768830	genus.Gordonibacter.id.821	G	A	0.149852	0.0333315	7.75583e-06	-0.00567783	0.0306584	0.85	0.1292
	rs10781340	genus.Haemophilus.id.3698	G	A	0.0948915	0.0203221	4.32266e-06	0.040887	0.0275944	0.14	0.166
	rs111582866	genus.Haemophilus.id.3698	G	A	-0.124265	0.026016	1.27347e-06	0.0174009	0.0338355	0.61	0.1014
	rs35509	genus.Haemophilus.id.3698	G	A	0.128249	0.0268779	2.00952e-06	-0.0177637	0.0352677	0.61	0.07853
	rs4822728	genus.Haemophilus.id.3698	T	C	0.0705861	0.0151388	3.47849e-06	0.000584296	0.0213763	0.98	0.4374
	rs76022354	genus.Haemophilus.id.3698	C	T	0.244638	0.0505504	1.83031e-06	0.0356322	0.0505175	0.48	0.0328
	rs78909003	genus.Haemophilus.id.3698	T	C	-0.246256	0.0503924	1.66745e-06	-0.00280444	0.0463014	0.95	0.0497
	rs9328464	genus.Haemophilus.id.3698	T	C	0.0723095	0.0148799	1.42269e-06	-0.00456521	0.0206063	0.82	0.492
	rs9382510	genus.Haemophilus.id.3698	C	T	-0.093521	0.0172649	7.12051e-08	0.00124151	0.0244767	0.96	0.2455
	rs9895850	genus.Haemophilus.id.3698	T	C	-0.192957	0.0416755	2.1406e-06	0.0321017	0.0471191	0.5	0.0497
	rs12513188	genus.Holdemanella.id.11393	G	A	0.0903906	0.0195276	4.6548e-06	-0.00499724	0.0262362	0.85	0.2217
	rs17586763	genus.Holdemanella.id.11393	T	C	-0.227285	0.0510135	7.71949e-06	-0.0184473	0.0509466	0.72	0.01789
	rs1926302	genus.Holdemanella.id.11393	G	A	-0.107972	0.0231421	7.50141e-06	-0.0513033	0.0312591	0.1	0.1531
	rs34187114	genus.Holdemanella.id.11393	C	A	-0.104505	0.022601	5.13495e-06	-0.010993	0.0285133	0.7	0.166
	rs35228298	genus.Holdemanella.id.11393	G	A	0.0934832	0.0202886	7.29849e-06	0.0130097	0.0252584	0.61	0.2465
	rs4541991	genus.Holdemanella.id.11393	T	C	-0.0927334	0.0194435	2.10094e-06	-0.00703562	0.025241	0.78	0.2356
	rs607782	genus.Holdemanella.id.11393	T	C	-0.0854214	0.0172515	7.19447e-07	0.00282009	0.0220898	0.9	0.3817
	rs62113381	genus.Holdemanella.id.11393	T	C	-0.105447	0.0232029	5.53879e-06	0.0249079	0.0289718	0.39	0.159
	rs73011279	genus.Holdemanella.id.11393	T	C	-0.0961669	0.0199336	1.36046e-06	-0.031391	0.0249858	0.21	0.2078
	rs75764681	genus.Holdemanella.id.11393	T	C	-0.283103	0.0598999	1.94273e-06	-0.102791	0.0509332	0.044	0.06262
	rs8113760	genus.Holdemanella.id.11393	G	A	0.078999	0.01734	4.62395e-06	-0.0136128	0.0216573	0.53	0.3519
	rs10885477	genus.Holdemania.id.2157	T	C	-0.135137	0.0301894	8.59833e-06	0.0884957	0.0421814	0.036	0.06163
	rs11080063	genus.Holdemania.id.2157	G	A	-0.0665238	0.0149837	6.66887e-06	-0.0308505	0.0206371	0.13	0.4662
	rs111745969	genus.Holdemania.id.2157	A	G	0.120677	0.0265781	3.70776e-06	0.0360207	0.0347036	0.3	0.07952
	rs113593397	genus.Holdemania.id.2157	A	G	-0.128935	0.0282526	9.35728e-06	0.0319838	0.0370755	0.39	0.1024
	rs116500994	genus.Holdemania.id.2157	G	T	-0.13755	0.0293386	2.34479e-06	-0.0319616	0.0404115	0.43	0.05169
	rs12701617	genus.Holdemania.id.2157	A	G	-0.0660617	0.0149427	9.51844e-06	0.0101338	0.0208333	0.63	0.4583
	rs1867876	genus.Holdemania.id.2157	T	C	0.0842919	0.0162192	2.7388e-07	-0.0178562	0.0229501	0.44	0.2942
	rs4146507	genus.Holdemania.id.2157	C	T	0.079488	0.0177002	7.22973e-06	-0.0168772	0.0251581	0.5	0.2217
	rs6133067	genus.Holdemania.id.2157	T	C	0.0910829	0.0178561	5.16929e-07	-0.0407933	0.0263461	0.12	0.3111
	rs73139538	genus.Holdemania.id.2157	G	A	-0.148594	0.0327469	7.77178e-06	0.0772265	0.0425352	0.069	0.05268
	rs77293403	genus.Holdemania.id.2157	A	G	0.164556	0.0341775	1.77466e-06	-0.0173583	0.0426809	0.68	0.04573
	rs80149660	genus.Holdemania.id.2157	C	T	-0.232987	0.0519183	6.04217e-06	-0.0652654	0.0432183	0.13	0.05865
	rs9500080	genus.Holdemania.id.2157	C	T	0.0926764	0.0178886	4.08515e-07	0.0434048	0.0249302	0.082	0.2346
	rs9529719	genus.Holdemania.id.2157	T	C	0.074038	0.0160494	5.96669e-06	0.0270906	0.0225963	0.23	0.325
	rs967319	genus.Holdemania.id.2157	T	C	0.0788638	0.0176744	8.38155e-06	0.00325518	0.0240005	0.89	0.2465
	rs10048062	genus.Howardella.id.2000	C	T	-0.147352	0.0336531	8.58873e-06	0.00204941	0.0310191	0.95	0.1074
	rs12452946	genus.Howardella.id.2000	A	G	-0.105833	0.0228941	3.80393e-06	0.0120176	0.0208075	0.56	0.499
	rs1484873	genus.Howardella.id.2000	A	G	-0.227831	0.046335	2.55918e-06	-0.0271979	0.0462344	0.56	0.0686
	rs17167098	genus.Howardella.id.2000	G	A	-0.169366	0.0352068	1.12323e-06	-0.0183573	0.0296922	0.54	0.1133
	rs2154047	genus.Howardella.id.2000	C	A	-0.192557	0.0420093	9.97042e-06	0.00844371	0.0372585	0.82	0.0676
	rs36081916	genus.Howardella.id.2000	T	C	-0.18123	0.0402987	4.7004e-06	0.00334897	0.0346288	0.92	0.1113
	rs3791893	genus.Howardella.id.2000	A	G	0.147035	0.034023	9.49716e-06	0.0521277	0.031889	0.1	0.1233
	rs609430	genus.Howardella.id.2000	T	G	-0.112045	0.0239328	3.34484e-06	-0.043556	0.0219656	0.047	0.339
	rs672217	genus.Howardella.id.2000	G	A	0.164146	0.0349993	3.52468e-06	0.0512275	0.0307477	0.096	0.1412
	rs901099	genus.Howardella.id.2000	T	G	-0.12718	0.0250924	6.52858e-07	0.0171988	0.0225671	0.45	0.3121
	rs10044993	genus.Hungatella.id.11306	C	A	0.139547	0.0316748	8.06668e-06	0.0882545	0.0294213	0.0027	0.1173
	rs13128780	genus.Hungatella.id.11306	T	C	-0.149725	0.0312777	1.74998e-06	-0.00849206	0.0295211	0.77	0.1451
	rs13249325	genus.Hungatella.id.11306	T	G	-0.100023	0.0225883	9.69162e-06	-0.00419796	0.0213448	0.84	0.3668
	rs17092615	genus.Hungatella.id.11306	G	A	0.152235	0.0337867	7.37677e-06	-0.0365052	0.0308408	0.24	0.1243
	rs72759041	genus.Hungatella.id.11306	G	T	-0.126025	0.0282242	3.86095e-06	0.0456189	0.0243518	0.061	0.2346
	rs10805326	genus.Intestinibacter.id.11345	G	A	0.0775151	0.0139665	3.54544e-08	-0.00846862	0.0225171	0.71	0.2783
	rs11109097	genus.Intestinibacter.id.11345	C	T	0.0624272	0.0138539	5.49484e-06	0.0393952	0.0225979	0.081	0.3121
	rs118030283	genus.Intestinibacter.id.11345	G	A	-0.151829	0.0324471	2.67439e-06	0.0104771	0.0456702	0.82	0.03777
	rs16938435	genus.Intestinibacter.id.11345	T	C	-0.112189	0.0235439	1.80097e-06	0.0104261	0.0392881	0.79	0.06064
	rs2098844	genus.Intestinibacter.id.11345	C	T	-0.0575295	0.0128416	6.78879e-06	0.00245337	0.0209023	0.91	0.4245
	rs2702387	genus.Intestinibacter.id.11345	A	G	0.0608559	0.0132145	4.25994e-06	-0.0217106	0.0219223	0.32	0.3519
	rs4327025	genus.Intestinibacter.id.11345	G	A	-0.0810346	0.0154397	1.64326e-07	-0.00403138	0.0252507	0.87	0.1948
	rs447950	genus.Intestinibacter.id.11345	A	G	0.0628342	0.0136652	5.63911e-06	0.00357799	0.0224603	0.87	0.2992
	rs478972	genus.Intestinibacter.id.11345	T	C	-0.142681	0.0297116	1.81991e-06	0.0237465	0.0477286	0.62	0.0596
	rs6062862	genus.Intestinibacter.id.11345	A	G	0.0924508	0.0204658	6.67984e-06	0.0313287	0.0320946	0.33	0.09443
	rs62430350	genus.Intestinibacter.id.11345	T	C	0.151096	0.0351476	6.84229e-06	0.0922352	0.046737	0.048	0.05765
	rs68093214	genus.Intestinibacter.id.11345	C	T	0.0662258	0.0149877	9.25769e-06	-0.0508751	0.0238987	0.033	0.2575
	rs6875660	genus.Intestinibacter.id.11345	C	T	0.0890455	0.0193905	3.05781e-06	0.0242946	0.0328065	0.46	0.1233
	rs893394	genus.Intestinibacter.id.11345	G	A	0.0583322	0.0130729	7.85038e-06	0.0419609	0.0210557	0.046	0.4195
	rs9348442	genus.Intestinibacter.id.11345	C	T	0.099082	0.0221625	6.25936e-06	-0.0101977	0.039062	0.79	0.08748
	rs10262702	genus.Intestinimonas.id.2062	T	C	0.0918017	0.0194885	2.06073e-06	0.0177513	0.0313823	0.57	0.1292
	rs11258178	genus.Intestinimonas.id.2062	A	G	0.0660742	0.0134139	6.98195e-07	0.00741513	0.0214905	0.73	0.4145
	rs12226153	genus.Intestinimonas.id.2062	A	G	-0.151142	0.0306922	5.12171e-07	-0.0808679	0.0438707	0.065	0.06163
	rs17067892	genus.Intestinimonas.id.2062	C	T	0.107194	0.0250013	6.37926e-06	-0.0888181	0.0402512	0.027	0.07654
	rs1859797	genus.Intestinimonas.id.2062	G	A	0.060368	0.0131793	4.12235e-06	0.00747591	0.0208589	0.72	0.496
	rs2276760	genus.Intestinimonas.id.2062	A	G	-0.0685234	0.0152546	7.84062e-06	0.0198567	0.0252448	0.43	0.2197
	rs2731794	genus.Intestinimonas.id.2062	C	T	0.120632	0.0257529	1.91744e-06	0.0160002	0.0414523	0.7	0.05964
	rs2930225	genus.Intestinimonas.id.2062	G	T	0.0729524	0.0152948	1.34622e-06	-0.010832	0.0232725	0.64	0.2584
	rs4113676	genus.Intestinimonas.id.2062	A	C	-0.218507	0.0490152	7.41635e-06	-0.0188304	0.0487836	0.7	0.06163
	rs4784055	genus.Intestinimonas.id.2062	T	C	-0.175324	0.038599	8.71812e-07	0.0552488	0.0517315	0.29	0.05567
	rs62240188	genus.Intestinimonas.id.2062	G	A	0.130074	0.0267179	2.20308e-06	0.0103047	0.0382764	0.79	0.06859
	rs62427239	genus.Intestinimonas.id.2062	C	A	0.162658	0.0367647	9.40505e-06	0.061473	0.0473582	0.19	0.04573
	rs6934519	genus.Intestinimonas.id.2062	C	T	0.0692373	0.0151154	8.56956e-06	-0.0142317	0.023619	0.55	0.2753
	rs716604	genus.Intestinimonas.id.2062	A	G	0.0818068	0.0165992	8.5663e-07	0.0191977	0.0268303	0.47	0.1879
	rs7170984	genus.Intestinimonas.id.2062	T	C	-0.0658116	0.0140767	2.98356e-06	0.0273848	0.0228152	0.23	0.2903
	rs72982915	genus.Intestinimonas.id.2062	C	T	0.183158	0.0402743	4.91157e-06	-0.0379561	0.0488857	0.44	0.04573
	rs9823439	genus.Intestinimonas.id.2062	T	C	-0.0581947	0.0131455	9.85876e-06	0.0310272	0.0209288	0.14	0.4414
	rs1031599	genus.Lachnoclostridium.id.11308	G	T	-0.078627	0.0175644	6.31376e-06	-0.0448383	0.0375426	0.23	0.0845
	rs12566975	genus.Lachnoclostridium.id.11308	T	C	-0.0468097	0.0105787	9.57204e-06	-0.063598	0.0206278	0.002	0.493
	rs1528479	genus.Lachnoclostridium.id.11308	G	A	-0.0497798	0.0111919	9.63976e-06	0.0187053	0.0219876	0.39	0.3698
	rs1997204	genus.Lachnoclostridium.id.11308	T	C	-0.108075	0.0242022	5.97081e-06	-0.0450805	0.0451325	0.32	0.0527
	rs2385421	genus.Lachnoclostridium.id.11308	A	G	0.0746186	0.0180734	7.13717e-06	0.0166168	0.0395497	0.67	0.1044
	rs3821998	genus.Lachnoclostridium.id.11308	C	A	-0.0864066	0.0192519	6.72052e-06	0.000107212	0.0378275	1	0.08847
	rs4738679	genus.Lachnoclostridium.id.11308	G	A	-0.0520267	0.011404	4.41754e-06	7.4189e-07	0.0219327	1	0.3648
	rs6112314	genus.Lachnoclostridium.id.11308	A	C	-0.0561715	0.0108174	2.43212e-07	0.00905708	0.0212205	0.67	0.3966
	rs615997	genus.Lachnoclostridium.id.11308	T	C	0.0511752	0.0106491	2.02677e-06	0.0184722	0.0207982	0.37	0.499
	rs62285313	genus.Lachnoclostridium.id.11308	A	G	0.0864203	0.0181565	1.58331e-06	0.0336938	0.0335581	0.32	0.08549
	rs72829893	genus.Lachnoclostridium.id.11308	G	T	0.117472	0.0268103	5.57766e-06	-0.024411	0.0472016	0.61	0.06561
	rs78068103	genus.Lachnoclostridium.id.11308	A	G	0.0886199	0.0194248	3.66519e-06	-0.0343622	0.0410706	0.4	0.09145
	rs789029	genus.Lachnoclostridium.id.11308	C	T	-0.0641288	0.0137974	3.75328e-06	-0.0106622	0.0275572	0.7	0.1889
	rs13157098	genus.Lachnospira.id.2004	A	G	-0.0768058	0.0155312	5.99315e-07	0.106532	0.0289527	0.00023	0.167
	rs159484	genus.Lachnospira.id.2004	G	A	0.0794668	0.0176999	6.67622e-06	0.0433291	0.0356876	0.22	0.1133
	rs2520509	genus.Lachnospira.id.2004	A	G	0.0519063	0.011578	7.41854e-06	-0.000187454	0.0221189	0.99	0.3181
	rs4686798	genus.Lachnospira.id.2004	T	C	0.0531826	0.0113747	2.73936e-06	-0.00939936	0.0213517	0.66	0.3857
	rs4923324	genus.Lachnospira.id.2004	G	A	-0.0617321	0.0133387	2.43593e-06	0.0113844	0.0242336	0.64	0.2386
	rs56791201	genus.Lachnospira.id.2004	T	C	0.051823	0.0110697	2.92823e-06	0.0333095	0.0206852	0.11	0.4573
	rs10093861	genus.LachnospiraceaeFCS020group.id.11314	G	A	-0.0568869	0.0121152	3.05624e-06	-0.0082571	0.0206843	0.69	0.498
	rs1254846	genus.LachnospiraceaeFCS020group.id.11314	G	A	0.105963	0.0232501	5.59664e-06	-0.00289775	0.0402538	0.94	0.0915
	rs1363769	genus.LachnospiraceaeFCS020group.id.11314	T	C	-0.200628	0.0449372	1.58163e-06	-0.0651786	0.0466453	0.16	0.0328
	rs2322265	genus.LachnospiraceaeFCS020group.id.11314	C	T	-0.0666305	0.0141577	5.20809e-06	-0.0123975	0.0243217	0.61	0.2555
	rs2862811	genus.LachnospiraceaeFCS020group.id.11314	T	C	0.0564927	0.0121736	3.91911e-06	-0.0339409	0.0207986	0.1	0.4543
	rs35035870	genus.LachnospiraceaeFCS020group.id.11314	T	C	-0.190615	0.0414403	2.62028e-06	-0.118286	0.0497245	0.017	0.03579
	rs3999074	genus.LachnospiraceaeFCS020group.id.11314	G	T	-0.0550587	0.0121847	6.55048e-06	-0.026327	0.0209782	0.21	0.4781
	rs4452603	genus.LachnospiraceaeFCS020group.id.11314	T	G	0.0604208	0.0135965	8.9819e-06	0.0611328	0.0234375	0.0091	0.2863
	rs7249113	genus.LachnospiraceaeFCS020group.id.11314	G	A	0.0679483	0.0133496	3.72097e-07	0.00955173	0.0228986	0.68	0.2813
	rs72793667	genus.LachnospiraceaeFCS020group.id.11314	A	G	-0.116881	0.0246589	1.63421e-06	-0.00559458	0.0382825	0.88	0.0835
	rs9308097	genus.LachnospiraceaeFCS020group.id.11314	A	G	0.055381	0.0123659	7.4729e-06	0.00816172	0.0210759	0.7	0.4523
	rs9788306	genus.LachnospiraceaeFCS020group.id.11314	C	T	-0.062804	0.0130744	1.38618e-06	-0.00674642	0.0227093	0.77	0.2843
	rs117467633	genus.LachnospiraceaeNC2004group.id.11316	T	C	-0.169687	0.0383169	9.13317e-06	0.0632333	0.0412543	0.13	0.06262
	rs12127733	genus.LachnospiraceaeNC2004group.id.11316	G	A	0.115182	0.0246006	3.10594e-06	0.00315994	0.0270717	0.91	0.1779
	rs12208226	genus.LachnospiraceaeNC2004group.id.11316	C	A	-0.154739	0.0340372	9.7484e-06	-0.00621542	0.0375921	0.87	0.1064
	rs12863463	genus.LachnospiraceaeNC2004group.id.11316	G	A	-0.156365	0.0345372	6.03984e-06	-0.0153359	0.0395356	0.7	0.05467
	rs17067076	genus.LachnospiraceaeNC2004group.id.11316	G	A	-0.154631	0.0352194	5.61206e-06	-0.0284221	0.0459955	0.54	0.07654
	rs1928659	genus.LachnospiraceaeNC2004group.id.11316	T	C	0.102522	0.0226445	6.17241e-06	-0.00502795	0.0241746	0.84	0.2495
	rs1929743	genus.LachnospiraceaeNC2004group.id.11316	T	C	0.0837206	0.0190318	9.0551e-06	-0.0223269	0.0217952	0.31	0.3121
	rs3756315	genus.LachnospiraceaeNC2004group.id.11316	A	G	-0.0883469	0.0188397	3.32583e-06	0.010821	0.0221392	0.63	0.339
	rs6116753	genus.LachnospiraceaeNC2004group.id.11316	G	A	0.0994748	0.0209139	2.9225e-06	-0.0275787	0.0237385	0.25	0.2396
	rs2861203	genus.LachnospiraceaeND3007group.id.11317	G	A	0.0572304	0.0127279	7.36931e-06	0.0236631	0.0231069	0.31	0.3191
	rs72776675	genus.LachnospiraceaeND3007group.id.11317	T	C	-0.0647067	0.014797	8.71689e-06	-0.0277916	0.027208	0.31	0.175
	rs9932954	genus.LachnospiraceaeND3007group.id.11317	A	G	-0.0561864	0.0115984	1.24882e-06	-0.000150909	0.0208317	0.99	0.4284
	rs10952110	genus.LachnospiraceaeNK4A136group.id.11319	G	T	0.0487709	0.0109614	9.08113e-06	0.0331727	0.0208518	0.11	0.4483
	rs11263806	genus.LachnospiraceaeNK4A136group.id.11319	A	G	-0.0524615	0.0116758	5.06517e-06	-0.0265415	0.0225998	0.24	0.2783
	rs12611395	genus.LachnospiraceaeNK4A136group.id.11319	A	G	-0.0902532	0.0199652	5.83039e-06	-0.0111348	0.0353227	0.75	0.0895
	rs160061	genus.LachnospiraceaeNK4A136group.id.11319	A	G	0.0513831	0.0108094	2.12198e-06	0.00652057	0.0207406	0.75	0.4682
	rs28540839	genus.LachnospiraceaeNK4A136group.id.11319	A	C	0.0508285	0.0110591	9.34319e-06	0.0112671	0.0206636	0.59	0.4871
	rs2880566	genus.LachnospiraceaeNK4A136group.id.11319	T	C	0.0599578	0.0134693	5.61428e-06	0.0142662	0.0260445	0.58	0.1879
	rs4955932	genus.LachnospiraceaeNK4A136group.id.11319	T	C	-0.0492283	0.0109388	7.05426e-06	-0.00231661	0.0215226	0.91	0.3956
	rs59805249	genus.LachnospiraceaeNK4A136group.id.11319	T	C	0.0936162	0.0207982	9.45385e-06	-0.0133284	0.0441379	0.76	0.09046
	rs68104925	genus.LachnospiraceaeNK4A136group.id.11319	T	C	-0.0549104	0.0115385	2.36779e-06	-0.00333711	0.0216928	0.88	0.3708
	rs7073658	genus.LachnospiraceaeNK4A136group.id.11319	T	G	-0.0499621	0.0109693	5.2691e-06	0.00140597	0.021246	0.95	0.4046
	rs73044693	genus.LachnospiraceaeNK4A136group.id.11319	A	G	-0.10758	0.0229884	3.57256e-06	-0.0208234	0.0381077	0.58	0.0666
	rs7616165	genus.LachnospiraceaeNK4A136group.id.11319	G	T	-0.230542	0.0483465	2.77391e-06	0.0184447	0.0482943	0.7	0.03678
	rs76193507	genus.LachnospiraceaeNK4A136group.id.11319	A	G	-0.22973	0.0499776	2.9309e-06	-0.0432673	0.0494963	0.38	0.05666
	rs7832116	genus.LachnospiraceaeNK4A136group.id.11319	A	G	-0.0714756	0.0151703	3.57084e-06	0.0232647	0.0295384	0.43	0.1461
	rs954878	genus.LachnospiraceaeNK4A136group.id.11319	A	G	-0.0520656	0.0109082	1.78203e-06	-0.0142052	0.0208255	0.5	0.4503
	rs12131224	genus.LachnospiraceaeUCG001.id.11321	C	T	0.117095	0.02591	7.39863e-06	0.00173675	0.0360185	0.96	0.1163
	rs2050911	genus.LachnospiraceaeUCG001.id.11321	G	A	0.0751466	0.0153934	1.10648e-06	-0.00924408	0.0226283	0.68	0.3042
	rs2371284	genus.LachnospiraceaeUCG001.id.11321	T	C	-0.0761893	0.0170127	7.55967e-06	0.0199549	0.0250054	0.42	0.2227
	rs437876	genus.LachnospiraceaeUCG001.id.11321	T	C	0.0784637	0.0144768	7.1655e-08	0.00818078	0.0216351	0.71	0.3728
	rs4981345	genus.LachnospiraceaeUCG001.id.11321	T	C	-0.0681973	0.0149831	6.08596e-06	0.0156728	0.0217837	0.47	0.3509
	rs573933	genus.LachnospiraceaeUCG001.id.11321	T	C	-0.107898	0.0232346	3.10508e-06	0.0702559	0.0361755	0.052	0.1024
	rs62496417	genus.LachnospiraceaeUCG001.id.11321	T	G	-0.0748504	0.0165681	5.87504e-06	-0.0107696	0.0244234	0.66	0.2714
	rs7341608	genus.LachnospiraceaeUCG001.id.11321	T	C	-0.0784757	0.0177648	9.48124e-06	-0.0390623	0.026595	0.14	0.1899
	rs74034332	genus.LachnospiraceaeUCG001.id.11321	G	A	0.168045	0.0382637	3.33351e-06	-0.038379	0.0480485	0.42	0.04573
	rs78848836	genus.LachnospiraceaeUCG001.id.11321	A	G	-0.118868	0.0259753	3.38171e-06	0.0107955	0.0359343	0.76	0.0835
	rs8104225	genus.LachnospiraceaeUCG001.id.11321	A	G	0.0892098	0.0197665	8.04216e-06	0.00601246	0.0296239	0.84	0.1491
	rs9403580	genus.LachnospiraceaeUCG001.id.11321	C	T	0.107801	0.0229777	3.46785e-06	0.010418	0.0341993	0.76	0.1093
	rs985416	genus.LachnospiraceaeUCG001.id.11321	C	T	0.0970258	0.0181807	1.45591e-07	0.0321196	0.0262248	0.22	0.2058
	rs11128180	genus.LachnospiraceaeUCG004.id.11324	A	G	0.0648288	0.0140126	4.51737e-06	0.0157099	0.024343	0.52	0.2237
	rs12072562	genus.LachnospiraceaeUCG004.id.11324	T	C	0.133104	0.0303566	7.0737e-06	0.0499442	0.0440984	0.26	0.05169
	rs12673420	genus.LachnospiraceaeUCG004.id.11324	G	A	0.0554351	0.0118375	2.98079e-06	0.0324486	0.0210147	0.12	0.4414
	rs12747809	genus.LachnospiraceaeUCG004.id.11324	G	A	-0.062197	0.0125685	8.64875e-07	0.0195107	0.0220754	0.38	0.34
	rs12894272	genus.LachnospiraceaeUCG004.id.11324	A	G	0.0579792	0.0125229	4.33949e-06	-0.0240708	0.0220825	0.28	0.3002
	rs233486	genus.LachnospiraceaeUCG004.id.11324	A	G	-0.0799088	0.017766	6.28457e-06	0.0448382	0.0303486	0.14	0.1243
	rs2444793	genus.LachnospiraceaeUCG004.id.11324	C	T	-0.0542433	0.0118188	4.77076e-06	0.0357146	0.0207657	0.085	0.4702
	rs2726805	genus.LachnospiraceaeUCG004.id.11324	A	G	0.0548397	0.0120844	6.30399e-06	0.00874994	0.021229	0.68	0.4085
	rs2882478	genus.LachnospiraceaeUCG004.id.11324	G	A	-0.0577091	0.0118338	1.20811e-06	-0.00580862	0.0209302	0.78	0.4553
	rs35182105	genus.LachnospiraceaeUCG004.id.11324	A	G	-0.109724	0.024221	4.86508e-06	-0.00905511	0.0405305	0.82	0.07256
	rs6656451	genus.LachnospiraceaeUCG004.id.11324	C	T	-0.05436	0.011947	5.56781e-06	-0.0889153	0.0207051	1.8e-05	0.4394
	rs7629954	genus.LachnospiraceaeUCG004.id.11324	A	G	0.108441	0.023825	5.77222e-06	-0.074623	0.0400341	0.062	0.06859
	rs10741777	genus.LachnospiraceaeUCG008.id.11328	T	C	-0.0973842	0.0194791	7.68659e-07	0.0127563	0.0242593	0.6	0.2614
	rs10793103	genus.LachnospiraceaeUCG008.id.11328	C	T	0.0974344	0.0181279	9.34937e-08	0.0093668	0.0224294	0.68	0.3042
	rs10801803	genus.LachnospiraceaeUCG008.id.11328	G	A	-0.117029	0.0243085	1.40029e-06	0.0252129	0.0305313	0.41	0.162
	rs13024781	genus.LachnospiraceaeUCG008.id.11328	T	C	-0.0798769	0.0168846	2.29166e-06	0.00334908	0.0208796	0.87	0.497
	rs57091572	genus.LachnospiraceaeUCG008.id.11328	A	G	-0.110443	0.0235801	2.85822e-06	0.024745	0.0286138	0.39	0.1402
	rs57254474	genus.LachnospiraceaeUCG008.id.11328	G	A	0.0886512	0.0199045	6.92061e-06	0.0472618	0.0241452	0.05	0.2406
	rs61944774	genus.LachnospiraceaeUCG008.id.11328	A	G	0.179838	0.0393797	6.34122e-06	0.0374762	0.0439304	0.39	0.05765
	rs62277846	genus.LachnospiraceaeUCG008.id.11328	C	T	0.102292	0.0212319	1.58892e-06	0.00349015	0.0258724	0.89	0.2356
	rs67078837	genus.LachnospiraceaeUCG008.id.11328	T	C	-0.0845848	0.0170693	7.68189e-07	0.017174	0.0207826	0.41	0.4583
	rs75356640	genus.LachnospiraceaeUCG008.id.11328	G	A	0.136523	0.0303128	9.83206e-06	-0.00770506	0.0375103	0.84	0.08847
	rs955844	genus.LachnospiraceaeUCG008.id.11328	A	C	0.112064	0.0228369	1.80994e-06	0.0152076	0.0280671	0.59	0.1998
	rs10414815	genus.LachnospiraceaeUCG010.id.11330	T	C	0.10453	0.0230253	4.23977e-06	-0.0373505	0.0327346	0.25	0.1193
	rs11192447	genus.LachnospiraceaeUCG010.id.11330	A	G	0.126592	0.024345	4.68957e-07	0.0189035	0.0429103	0.66	0.07455
	rs12346653	genus.LachnospiraceaeUCG010.id.11330	C	T	0.0657686	0.0139569	2.70321e-06	-0.0263149	0.0242275	0.28	0.2744
	rs17730011	genus.LachnospiraceaeUCG010.id.11330	G	A	-0.0702357	0.015706	7.84597e-06	-0.00180753	0.0271574	0.95	0.2187
	rs2833528	genus.LachnospiraceaeUCG010.id.11330	C	T	-0.0562148	0.0127763	9.9199e-06	0.00921549	0.0214733	0.67	0.3608
	rs336138	genus.LachnospiraceaeUCG010.id.11330	G	T	0.0779543	0.0171865	7.48417e-06	0.0334849	0.0280767	0.23	0.163
	rs4576377	genus.LachnospiraceaeUCG010.id.11330	A	C	-0.0572001	0.0127043	7.63056e-06	-0.00745306	0.0213265	0.73	0.3837
	rs72894957	genus.LachnospiraceaeUCG010.id.11330	G	A	0.222263	0.0486425	5.68428e-06	-0.0277184	0.049005	0.57	0.04771
	rs74315802	genus.LachnospiraceaeUCG010.id.11330	G	T	0.0867262	0.0183477	3.19006e-06	0.016604	0.0311149	0.59	0.1213
	rs9981767	genus.LachnospiraceaeUCG010.id.11330	A	C	0.0655062	0.0131994	9.96373e-07	-0.00441999	0.0223179	0.84	0.3161
	rs11674854	genus.Lactobacillus.id.1837	C	T	-0.0852686	0.0176504	1.592e-06	-0.0710691	0.0212986	0.00085	0.4274
	rs12693845	genus.Lactobacillus.id.1837	C	T	-0.0805447	0.0177429	8.9632e-06	-0.0514489	0.0211504	0.015	0.3569
	rs1530559	genus.Lactobacillus.id.1837	G	A	0.0804001	0.0178207	4.93109e-06	0.0111176	0.0211032	0.6	0.4324
	rs16861661	genus.Lactobacillus.id.1837	G	A	-0.183147	0.038148	1.2781e-06	-0.00227259	0.0404726	0.96	0.0497
	rs62314653	genus.Lactobacillus.id.1837	C	A	0.187692	0.0394585	2.24383e-06	0.0191879	0.0464416	0.68	0.06262
	rs7399658	genus.Lactobacillus.id.1837	G	A	-0.107134	0.0221883	3.12099e-06	0.0273384	0.0257718	0.29	0.2157
	rs75127669	genus.Lactobacillus.id.1837	C	A	0.139784	0.0310414	6.83434e-06	9.67257e-06	0.0388295	1	0.07058
	rs768253	genus.Lactobacillus.id.1837	T	G	-0.079195	0.0171791	4.2477e-06	0.0400123	0.0212154	0.059	0.3907
	rs77478751	genus.Lactobacillus.id.1837	A	G	-0.219886	0.0475759	7.32705e-06	0.0252038	0.0420797	0.55	0.05368
	rs921925	genus.Lactobacillus.id.1837	A	C	0.0985077	0.0203229	9.71665e-07	0.00237823	0.0255705	0.93	0.2624
	rs10417872	genus.Lactococcus.id.1851	T	G	0.118306	0.024522	1.28678e-06	0.025611	0.0231934	0.27	0.2584
	rs123059	genus.Lactococcus.id.1851	T	C	-0.13671	0.0274694	1.26562e-06	-0.00469956	0.0245642	0.85	0.2217
	rs12621813	genus.Lactococcus.id.1851	G	A	0.108423	0.0239978	6.60829e-06	-0.0221121	0.0224006	0.32	0.2823
	rs17168302	genus.Lactococcus.id.1851	G	A	0.191857	0.0424761	6.28602e-06	0.0560213	0.0420517	0.18	0.06561
	rs2293361	genus.Lactococcus.id.1851	C	T	-0.199221	0.0430969	1.39593e-06	0.0311449	0.0431245	0.47	0.06461
	rs4766997	genus.Lactococcus.id.1851	C	T	0.114599	0.023839	2.06145e-06	0.0341325	0.0225015	0.13	0.2962
	rs55910161	genus.Lactococcus.id.1851	C	T	0.146426	0.0307367	2.36214e-06	0.00145961	0.0287402	0.96	0.1352
	rs6674304	genus.Lactococcus.id.1851	C	T	0.200758	0.0442121	6.17759e-06	0.0310993	0.0403312	0.44	0.06859
	rs7992246	genus.Lactococcus.id.1851	T	C	0.104232	0.0230786	4.44724e-06	0.0131119	0.021503	0.54	0.3469
	rs11620597	genus.Marvinbryantia.id.2005	T	C	0.119479	0.0271688	7.80178e-06	0.000478014	0.0420285	0.99	0.05268
	rs1187983	genus.Marvinbryantia.id.2005	C	T	-0.0935456	0.0193174	2.02427e-06	0.00354331	0.0302258	0.91	0.1223
	rs146541147	genus.Marvinbryantia.id.2005	G	A	0.118845	0.0268423	6.86288e-06	0.0467331	0.0418193	0.26	0.07058
	rs2724813	genus.Marvinbryantia.id.2005	A	G	-0.0840769	0.0167551	6.28451e-07	0.00768774	0.0271991	0.78	0.2008
	rs2842896	genus.Marvinbryantia.id.2005	C	T	-0.0649396	0.0131146	7.25363e-07	0.0162814	0.0211656	0.44	0.4722
	rs2863363	genus.Marvinbryantia.id.2005	A	G	0.0634861	0.0136323	3.11281e-06	-0.0308447	0.0214933	0.15	0.3678
	rs3125832	genus.Marvinbryantia.id.2005	A	C	0.0679323	0.015012	5.02731e-06	-0.0397366	0.0239018	0.096	0.2624
	rs61884471	genus.Marvinbryantia.id.2005	G	A	0.124426	0.0248431	1.01163e-06	0.0746859	0.0395791	0.059	0.08449
	rs72948274	genus.Marvinbryantia.id.2005	A	C	-0.126354	0.0272212	3.2591e-06	-0.00466378	0.0442215	0.92	0.05765
	rs8006832	genus.Marvinbryantia.id.2005	G	T	-0.0952415	0.0216699	6.58083e-06	-0.0215173	0.0335871	0.52	0.1113
	rs10202904	genus.Methanobrevibacter.id.123	T	G	-0.112811	0.0239106	3.08549e-06	-0.0198849	0.0209285	0.34	0.4672
	rs1334944	genus.Methanobrevibacter.id.123	T	C	0.115197	0.0255492	7.6138e-06	-0.0216089	0.021966	0.33	0.2853
	rs4802933	genus.Methanobrevibacter.id.123	A	G	-0.135628	0.0308139	9.73818e-06	-0.00198643	0.0280174	0.94	0.1779
	rs6776814	genus.Methanobrevibacter.id.123	T	C	-0.188956	0.0419905	8.04905e-06	-0.0258247	0.0350173	0.46	0.08946
	rs76029318	genus.Methanobrevibacter.id.123	T	C	0.222849	0.0454319	1.07552e-06	-0.00418586	0.0401007	0.92	0.06461
	rs894996	genus.Methanobrevibacter.id.123	C	A	0.214213	0.0456045	3.81567e-06	-0.0183637	0.0387489	0.64	0.07157
	rs10093869	genus.Odoribacter.id.952	A	G	-0.0577795	0.0125389	3.67441e-06	0.00530603	0.0219755	0.81	0.3757
	rs10423795	genus.Odoribacter.id.952	C	T	0.0550695	0.0121164	6.57936e-06	-0.00736914	0.0210887	0.73	0.4066
	rs28417404	genus.Odoribacter.id.952	A	G	-0.0726896	0.0161372	3.68032e-06	0.0226722	0.0283118	0.42	0.169
	rs4793970	genus.Odoribacter.id.952	A	G	-0.0576329	0.0129154	6.02696e-06	0.020942	0.0229884	0.36	0.3012
	rs6856150	genus.Odoribacter.id.952	G	A	0.0881922	0.0194146	6.0595e-06	0.0147207	0.0349145	0.67	0.1183
	rs74553962	genus.Odoribacter.id.952	T	G	0.121449	0.0264106	9.48684e-06	0.0273478	0.0427992	0.52	0.06262
	rs77779484	genus.Odoribacter.id.952	G	A	-0.133489	0.0268526	6.56256e-07	-0.0435829	0.045531	0.34	0.05865
	rs1035588	genus.Olsenella.id.822	A	G	-0.108148	0.0236848	4.85501e-06	-0.00349782	0.0214562	0.87	0.3827
	rs17148768	genus.Olsenella.id.822	G	A	0.140434	0.0295602	2.1984e-06	0.00178253	0.0264162	0.95	0.2117
	rs2759329	genus.Olsenella.id.822	G	A	-0.111131	0.0237218	3.43201e-06	-0.0212885	0.0212458	0.32	0.34
	rs35225860	genus.Olsenella.id.822	A	G	-0.223604	0.0482391	3.87041e-06	0.0344323	0.0422511	0.42	0.05666
	rs6046522	genus.Olsenella.id.822	C	T	0.122938	0.0269928	4.48455e-06	0.00863797	0.0238431	0.72	0.2863
	rs61090148	genus.Olsenella.id.822	A	G	-0.104783	0.0231343	6.43728e-06	-0.00198537	0.0208683	0.92	0.4225
	rs62112538	genus.Olsenella.id.822	C	T	-0.19943	0.0407033	1.1882e-06	-0.186748	0.0377046	7.3e-07	0.08052
	rs72691585	genus.Olsenella.id.822	C	A	-0.249079	0.0520814	2.95294e-06	-0.00210833	0.0460553	0.96	0.06859
	rs7540303	genus.Olsenella.id.822	C	T	0.108044	0.023638	5.32027e-06	0.00910242	0.0210749	0.67	0.4215
	rs8066522	genus.Olsenella.id.822	G	A	-0.106529	0.0240379	9.70095e-06	0.0130458	0.0219045	0.55	0.3469
	rs9460691	genus.Olsenella.id.822	C	A	0.119966	0.0268645	7.28354e-06	0.0593731	0.024958	0.017	0.2167
	rs11627628	genus.Oscillibacter.id.2063	T	C	0.143961	0.0290223	1.0092e-06	-0.0526644	0.0400344	0.19	0.07256
	rs11990279	genus.Oscillibacter.id.2063	T	C	-0.0824934	0.0180457	4.94298e-06	-0.0283824	0.0243071	0.24	0.2396
	rs12649930	genus.Oscillibacter.id.2063	T	G	0.121589	0.0259612	4.09379e-06	-0.102219	0.0373541	0.0062	0.09443
	rs133832	genus.Oscillibacter.id.2063	A	C	-0.0795527	0.0162411	1.14719e-06	-0.0270764	0.0221779	0.22	0.3131
	rs16866406	genus.Oscillibacter.id.2063	A	G	0.0988765	0.0208795	3.07821e-06	0.0520453	0.0300609	0.083	0.1392
	rs16934185	genus.Oscillibacter.id.2063	A	G	-0.129568	0.028157	4.38031e-06	-0.0032581	0.0360033	0.93	0.1044
	rs234108	genus.Oscillibacter.id.2063	A	G	0.0749553	0.0152632	9.16336e-07	-0.0201336	0.020726	0.33	0.4801
	rs36095275	genus.Oscillibacter.id.2063	C	T	-0.0752368	0.0156861	1.39627e-06	0.00822582	0.0216003	0.7	0.3618
	rs4506202	genus.Oscillibacter.id.2063	A	G	-0.0711323	0.0152261	3.20825e-06	-0.00839258	0.0209011	0.69	0.4841
	rs61883564	genus.Oscillibacter.id.2063	A	G	-0.101351	0.0221016	3.38712e-06	-0.020191	0.0305136	0.51	0.1243
	rs62206502	genus.Oscillibacter.id.2063	C	A	-0.0681423	0.0151349	6.59895e-06	-0.0177372	0.020879	0.4	0.4592
	rs75453768	genus.Oscillibacter.id.2063	G	T	0.12212	0.0268629	5.34738e-06	-0.00125284	0.0364466	0.97	0.08648
	rs761240	genus.Oscillibacter.id.2063	T	G	-0.17664	0.0388812	2.03841e-06	0.0085097	0.0393553	0.83	0.0666
	rs9393920	genus.Oscillibacter.id.2063	A	G	-0.0744662	0.0151081	9.92237e-07	0.050373	0.0207181	0.015	0.4354
	rs12206468	genus.Oscillospira.id.2064	G	A	-0.133016	0.0269733	1.04222e-06	-0.0246172	0.0391893	0.53	0.06362
	rs12925026	genus.Oscillospira.id.2064	T	C	0.13559	0.030678	9.31021e-06	-0.0596961	0.0345491	0.084	0.07256
	rs1954532	genus.Oscillospira.id.2064	T	C	-0.0826246	0.0175252	2.26773e-06	-0.0464208	0.0262254	0.077	0.2087
	rs28889936	genus.Oscillospira.id.2064	A	C	0.114051	0.0252838	3.36585e-06	-0.029297	0.0393848	0.46	0.1083
	rs62422654	genus.Oscillospira.id.2064	C	T	0.0898456	0.0198088	6.46754e-06	-0.0255055	0.0280772	0.36	0.1471
	rs72866977	genus.Oscillospira.id.2064	A	C	-0.130569	0.0281674	5.62701e-06	-0.0654316	0.0392344	0.095	0.06958
	rs751183	genus.Oscillospira.id.2064	T	C	-0.0774322	0.0172216	6.85127e-06	0.036136	0.0258343	0.16	0.2455
	rs8076323	genus.Oscillospira.id.2064	A	G	0.0715392	0.0156539	5.61316e-06	0.0537668	0.0237129	0.023	0.2575
	rs10464997	genus.Oxalobacter.id.2978	G	A	0.137691	0.0294804	3.29754e-06	0.0132604	0.0306137	0.66	0.1531
	rs11108500	genus.Oxalobacter.id.2978	A	G	-0.199099	0.0427327	3.74279e-06	0.0143912	0.0413229	0.73	0.07654
	rs111966731	genus.Oxalobacter.id.2978	T	C	0.213114	0.047162	7.29863e-06	0.0953711	0.043096	0.027	0.07157
	rs12002250	genus.Oxalobacter.id.2978	A	C	0.217122	0.0466317	1.41504e-06	0.00477547	0.0450111	0.92	0.05964
	rs1569853	genus.Oxalobacter.id.2978	T	C	-0.138078	0.0296981	3.64501e-06	0.0128176	0.0286043	0.65	0.1382
	rs36057338	genus.Oxalobacter.id.2978	G	T	0.207847	0.0421439	8.79803e-07	0.00525881	0.0412043	0.9	0.07555
	rs3862635	genus.Oxalobacter.id.2978	C	T	-0.172142	0.0394026	9.18685e-06	-0.00823981	0.0424307	0.85	0.07853
	rs4428215	genus.Oxalobacter.id.2978	G	A	0.130293	0.0242237	7.51071e-08	0.00624721	0.0247374	0.8	0.2604
	rs6000536	genus.Oxalobacter.id.2978	C	T	-0.130992	0.0253804	2.06054e-07	-0.0414277	0.0260535	0.11	0.2107
	rs6993398	genus.Oxalobacter.id.2978	G	A	0.127217	0.0278855	7.12773e-06	0.00152959	0.0297817	0.96	0.1531
	rs736744	genus.Oxalobacter.id.2978	C	T	0.117882	0.0211262	2.57471e-08	-0.00420063	0.0210968	0.84	0.4155
	rs114567323	genus.Parabacteroides.id.954	T	C	0.186478	0.0405199	5.65487e-06	0.00376918	0.0489465	0.94	0.04672
	rs115602804	genus.Parabacteroides.id.954	G	A	0.10308	0.0222736	1.93059e-06	-0.0368272	0.0452547	0.42	0.0666
	rs4236095	genus.Parabacteroides.id.954	G	A	0.0761961	0.0157042	1.93145e-06	-0.0288267	0.0300671	0.34	0.1252
	rs60884758	genus.Parabacteroides.id.954	C	T	-0.0702667	0.0142249	5.70689e-07	0.0106184	0.0275071	0.7	0.165
	rs6657302	genus.Parabacteroides.id.954	T	C	-0.10452	0.0225521	9.75699e-06	0.011352	0.0442725	0.8	0.05169
	rs7298818	genus.Parabacteroides.id.954	C	T	0.0888832	0.0200902	8.53629e-06	0.0155884	0.0368607	0.67	0.07654
	rs10842464	genus.Paraprevotella.id.962	T	C	-0.0758215	0.0172568	6.59715e-06	0.0146299	0.0209436	0.48	0.4185
	rs140997932	genus.Paraprevotella.id.962	T	C	-0.162376	0.0354178	2.11119e-06	0.0142616	0.0402872	0.72	0.06461
	rs145020347	genus.Paraprevotella.id.962	A	G	-0.12465	0.0262323	4.03009e-06	0.040212	0.0325891	0.22	0.1392
	rs17109926	genus.Paraprevotella.id.962	A	G	-0.0988335	0.0216172	6.75279e-06	-0.00287779	0.0267291	0.91	0.1879
	rs17785622	genus.Paraprevotella.id.962	A	G	0.248065	0.0524304	1.92659e-06	0.0614669	0.0432645	0.16	0.05964
	rs2081023	genus.Paraprevotella.id.962	A	G	-0.122561	0.0236507	2.638e-07	-0.0376381	0.0320174	0.24	0.1024
	rs3008582	genus.Paraprevotella.id.962	T	C	0.10572	0.0227246	4.35989e-06	0.0386016	0.0286515	0.18	0.1322
	rs3801748	genus.Paraprevotella.id.962	G	A	0.0779721	0.0171691	5.20177e-06	0.0134731	0.0214374	0.53	0.3459
	rs4756632	genus.Paraprevotella.id.962	G	T	-0.138905	0.0289897	3.81747e-06	-0.0717128	0.0390587	0.066	0.09344
	rs4767113	genus.Paraprevotella.id.962	C	T	0.0882466	0.018382	2.14357e-06	-0.0147987	0.0226254	0.51	0.2873
	rs7240324	genus.Paraprevotella.id.962	T	G	-0.10229	0.0226948	5.95902e-06	-0.00804989	0.0267379	0.76	0.1909
	rs9602779	genus.Paraprevotella.id.962	A	C	-0.106692	0.0220263	6.92746e-07	0.0575848	0.0264999	0.03	0.173
	rs9900242	genus.Paraprevotella.id.962	A	G	-0.0852967	0.0175212	1.14068e-06	0.0447423	0.0209797	0.033	0.3608
	rs10899911	genus.Parasutterella.id.2892	A	G	-0.0717102	0.0148151	1.15272e-06	0.0086389	0.0230278	0.71	0.2724
	rs11715853	genus.Parasutterella.id.2892	G	A	-0.0662952	0.0146114	6.22913e-06	-0.0530646	0.0228715	0.02	0.3141
	rs2090816	genus.Parasutterella.id.2892	A	C	0.0840967	0.0177315	2.89715e-06	-0.0294762	0.0279625	0.29	0.1571
	rs2387977	genus.Parasutterella.id.2892	T	C	-0.0681778	0.0134756	5.38476e-07	-0.0320195	0.0218069	0.14	0.4583
	rs35055552	genus.Parasutterella.id.2892	T	C	0.109554	0.0235433	3.34853e-06	-0.00511717	0.0351029	0.88	0.07753
	rs55877868	genus.Parasutterella.id.2892	A	C	-0.104458	0.0228089	2.87068e-06	0.0186286	0.0342836	0.59	0.09642
	rs62273907	genus.Parasutterella.id.2892	A	G	0.229468	0.0502262	5.88384e-06	0.0564899	0.0477694	0.24	0.0497
	rs6809952	genus.Parasutterella.id.2892	G	A	-0.0684957	0.0150892	8.13349e-06	0.0295763	0.0227655	0.19	0.2734
	rs6828768	genus.Parasutterella.id.2892	C	T	0.0636852	0.0132645	1.78328e-06	-0.00713843	0.0206696	0.73	0.5
	rs7303158	genus.Parasutterella.id.2892	C	T	0.0646859	0.0134256	1.32776e-06	0.0282687	0.0208491	0.18	0.4423
	rs7311004	genus.Parasutterella.id.2892	T	C	-0.0617522	0.0136438	5.92054e-06	0.000130811	0.0212501	1	0.3757
	rs7572229	genus.Parasutterella.id.2892	G	A	0.066273	0.0132736	6.31698e-07	0.014692	0.0207222	0.48	0.4901
	rs78383039	genus.Parasutterella.id.2892	T	C	-0.146315	0.0297119	1.57438e-06	0.025236	0.0426395	0.55	0.0666
	rs8039785	genus.Parasutterella.id.2892	T	G	0.0618345	0.0133	3.62095e-06	0.0150891	0.0207706	0.47	0.4523
	rs823424	genus.Parasutterella.id.2892	G	A	-0.0713448	0.0156958	4.95295e-06	0.00985875	0.024986	0.69	0.2097
	rs10031059	genus.Peptococcus.id.2037	T	C	-0.121167	0.0225844	1.23637e-07	-0.0165551	0.0244669	0.5	0.2207
	rs11001941	genus.Peptococcus.id.2037	G	A	-0.195611	0.0392217	1.32858e-06	0.0355641	0.0420285	0.4	0.06759
	rs12069354	genus.Peptococcus.id.2037	C	T	0.16763	0.03795	9.28339e-06	-0.0167608	0.0422204	0.69	0.0666
	rs2054133	genus.Peptococcus.id.2037	G	A	0.0895433	0.0188332	2.14166e-06	0.0152323	0.0208553	0.47	0.4742
	rs36121075	genus.Peptococcus.id.2037	A	G	-0.14067	0.030628	6.9872e-06	0.00206795	0.0328286	0.95	0.1282
	rs413827	genus.Peptococcus.id.2037	G	A	0.110229	0.0237523	3.30085e-06	0.0442593	0.0257408	0.086	0.2127
	rs5770862	genus.Peptococcus.id.2037	T	C	0.162018	0.0356813	3.21957e-06	-0.0465963	0.0395151	0.24	0.0666
	rs6918730	genus.Peptococcus.id.2037	G	A	0.135311	0.0289742	1.14732e-06	-0.018822	0.0326809	0.56	0.0974
	rs7033353	genus.Peptococcus.id.2037	T	G	0.090152	0.018995	2.21957e-06	-0.0238113	0.0210808	0.26	0.4195
	rs72850165	genus.Peptococcus.id.2037	T	C	-0.134304	0.0300423	5.74152e-06	-0.0205667	0.0331269	0.53	0.1083
	rs74592222	genus.Peptococcus.id.2037	G	A	0.137957	0.0302965	8.55342e-06	0.0252566	0.0336221	0.45	0.1173
	rs77681628	genus.Peptococcus.id.2037	C	T	0.200307	0.0387328	2.68836e-07	0.0192109	0.0430398	0.66	0.05865
	rs11929846	genus.Phascolarctobacterium.id.2168	T	C	-0.0697199	0.0157969	8.88416e-06	0.00534531	0.0253641	0.83	0.2097
	rs12618201	genus.Phascolarctobacterium.id.2168	A	G	0.0641657	0.0138202	3.37696e-06	0.0400549	0.0214916	0.062	0.3469
	rs1264476	genus.Phascolarctobacterium.id.2168	T	G	0.0767335	0.0166041	4.29567e-06	0.00264761	0.0255196	0.92	0.1998
	rs28525131	genus.Phascolarctobacterium.id.2168	G	A	-0.118657	0.0269048	8.22677e-06	0.0697501	0.0402047	0.083	0.09443
	rs56069061	genus.Phascolarctobacterium.id.2168	G	A	-0.111306	0.0230694	1.87174e-06	-0.0214275	0.0337046	0.52	0.1014
	rs56157888	genus.Phascolarctobacterium.id.2168	A	C	0.0954864	0.0193976	1.08506e-06	0.00346677	0.0283716	0.9	0.17
	rs74540770	genus.Phascolarctobacterium.id.2168	G	A	-0.121014	0.0258621	3.60275e-06	0.0289557	0.0371045	0.44	0.06461
	rs74847270	genus.Phascolarctobacterium.id.2168	A	G	-0.104889	0.0230998	5.73099e-06	-0.0428935	0.0339584	0.21	0.08748
	rs75882962	genus.Phascolarctobacterium.id.2168	T	C	0.0968661	0.0190575	3.18987e-07	-0.0348512	0.029611	0.24	0.167
	rs7982713	genus.Phascolarctobacterium.id.2168	G	A	0.0726922	0.0163201	9.72164e-06	-0.00410498	0.0251946	0.87	0.2286
	rs118038478	genus.Prevotella7.id.11182	A	G	0.205676	0.0468917	7.85422e-06	0.050341	0.0389432	0.2	0.07555
	rs12124567	genus.Prevotella7.id.11182	A	G	-0.121281	0.0275017	9.48982e-06	0.00704792	0.0230321	0.76	0.2624
	rs12195431	genus.Prevotella7.id.11182	T	C	0.196528	0.0442322	8.72818e-06	-0.0917576	0.0402835	0.023	0.07853
	rs2240542	genus.Prevotella7.id.11182	C	T	0.12085	0.0261776	4.84146e-06	0.0556406	0.0229095	0.015	0.2575
	rs2918132	genus.Prevotella7.id.11182	C	T	-0.114648	0.0254916	6.42409e-06	0.00313216	0.0215795	0.88	0.3678
	rs430270	genus.Prevotella7.id.11182	A	C	0.139155	0.0297055	2.86846e-06	-0.00265266	0.0263563	0.92	0.2008
	rs57404562	genus.Prevotella7.id.11182	C	A	0.155486	0.0316057	6.21576e-07	0.043929	0.0265416	0.098	0.1799
	rs79263163	genus.Prevotella7.id.11182	A	C	-0.143982	0.031501	7.51048e-06	-0.0100574	0.027768	0.72	0.1849
	rs9426434	genus.Prevotella7.id.11182	T	C	-0.123657	0.0278514	9.71711e-06	0.00137674	0.0237382	0.95	0.2734
	rs9608249	genus.Prevotella7.id.11182	A	G	-0.158213	0.0336317	2.06687e-06	0.0034658	0.0292253	0.91	0.171
	rs9959718	genus.Prevotella7.id.11182	G	A	0.133012	0.0275361	1.90058e-06	0.00166809	0.023823	0.94	0.2495
	rs111509883	genus.Prevotella9.id.11183	T	C	0.171131	0.0347624	1.24389e-06	-0.0393018	0.0418202	0.35	0.08449
	rs11685699	genus.Prevotella9.id.11183	C	T	-0.141357	0.0295665	2.02552e-06	0.0202464	0.0386798	0.6	0.0825
	rs117271932	genus.Prevotella9.id.11183	A	G	0.208089	0.0440393	2.81722e-06	0.053349	0.0456843	0.24	0.04672
	rs12648235	genus.Prevotella9.id.11183	T	C	0.0785902	0.0177676	7.39079e-06	0.0197578	0.0303343	0.51	0.1571
	rs1304512	genus.Prevotella9.id.11183	G	A	0.0761593	0.0165885	5.29082e-06	0.000925664	0.024421	0.97	0.2187
	rs2104588	genus.Prevotella9.id.11183	T	C	0.105558	0.023773	8.12987e-06	-0.00448845	0.0332314	0.89	0.1193
	rs2495052	genus.Prevotella9.id.11183	A	G	0.0838978	0.0188523	8.97142e-06	0.0369331	0.0273799	0.18	0.1789
	rs2683313	genus.Prevotella9.id.11183	A	G	-0.0724576	0.0151603	1.68895e-06	-0.0264739	0.0220935	0.23	0.3082
	rs4968431	genus.Prevotella9.id.11183	G	T	0.0640113	0.0144162	8.58441e-06	0.0380884	0.0212398	0.073	0.3638
	rs72815774	genus.Prevotella9.id.11183	T	C	-0.176186	0.0393068	8.78291e-06	0.0382859	0.038257	0.32	0.07058
	rs746764	genus.Prevotella9.id.11183	T	C	-0.0915772	0.0193245	2.03999e-06	0.0190367	0.0270455	0.48	0.173
	rs7976209	genus.Prevotella9.id.11183	T	C	-0.0870786	0.0197951	7.28343e-06	-0.0475731	0.0295243	0.11	0.167
	rs9428102	genus.Prevotella9.id.11183	A	G	-0.0778845	0.0176068	4.61734e-06	0.0214046	0.0251908	0.4	0.2366
	rs9613013	genus.Prevotella9.id.11183	G	A	0.0917591	0.0202697	6.10415e-06	0.0582025	0.0305004	0.056	0.1451
	rs12501673	genus.RikenellaceaeRC9gutgroup.id.11191	A	G	0.116395	0.0262253	6.28983e-06	0.0268412	0.0216202	0.21	0.325
	rs17032291	genus.RikenellaceaeRC9gutgroup.id.11191	T	C	-0.169579	0.0368251	6.61004e-06	-0.0848971	0.0298838	0.0045	0.1412
	rs17582787	genus.RikenellaceaeRC9gutgroup.id.11191	A	G	-0.157739	0.0339924	3.55377e-06	-0.0338093	0.029465	0.25	0.1292
	rs2074881	genus.RikenellaceaeRC9gutgroup.id.11191	T	C	-0.142236	0.032391	9.44772e-06	0.0126829	0.027705	0.65	0.1789
	rs2900503	genus.RikenellaceaeRC9gutgroup.id.11191	G	T	-0.172329	0.0326671	1.55282e-07	-0.0164068	0.0284192	0.56	0.171
	rs2998141	genus.RikenellaceaeRC9gutgroup.id.11191	T	C	-0.136346	0.0293073	4.42373e-06	0.0299237	0.0257623	0.25	0.2217
	rs4270579	genus.RikenellaceaeRC9gutgroup.id.11191	G	A	-0.118021	0.0271041	5.45647e-06	-0.00750993	0.0231585	0.75	0.3042
	rs4717843	genus.RikenellaceaeRC9gutgroup.id.11191	G	T	-0.119376	0.0260548	4.7173e-06	0.0163662	0.021748	0.45	0.3618
	rs7712231	genus.RikenellaceaeRC9gutgroup.id.11191	A	G	0.156284	0.0350462	7.97036e-06	-0.0220178	0.0291354	0.45	0.165
	rs80309088	genus.RikenellaceaeRC9gutgroup.id.11191	G	A	0.17405	0.0383423	4.55642e-06	0.013316	0.0318193	0.68	0.1292
	rs9887954	genus.RikenellaceaeRC9gutgroup.id.11191	G	A	-0.114849	0.0249013	4.80801e-06	0.0321467	0.0210141	0.13	0.4364
	rs10279978	genus.Romboutsia.id.11347	A	G	-0.0622202	0.0127675	1.17009e-06	0.0166921	0.022285	0.45	0.3479
	rs11221428	genus.Romboutsia.id.11347	T	C	-0.0726779	0.0158263	6.48646e-06	0.0406563	0.0274941	0.14	0.1551
	rs16843578	genus.Romboutsia.id.11347	C	T	-0.0875276	0.0196779	5.08123e-06	-0.00825337	0.0358805	0.82	0.0825
	rs28603357	genus.Romboutsia.id.11347	T	C	-0.214911	0.0474739	8.52235e-06	-0.0570742	0.0489295	0.24	0.06362
	rs34302036	genus.Romboutsia.id.11347	A	G	0.0550261	0.0120835	5.87667e-06	-0.0243189	0.0209499	0.25	0.4145
	rs61841503	genus.Romboutsia.id.11347	G	A	0.092888	0.0171454	3.99597e-08	-0.0089007	0.0275585	0.75	0.1372
	rs62504452	genus.Romboutsia.id.11347	A	G	-0.0710048	0.0156654	4.65831e-06	0.00640608	0.0273771	0.81	0.166
	rs7109293	genus.Romboutsia.id.11347	A	G	0.0919112	0.0205738	6.98354e-06	0.0520404	0.0392905	0.19	0.09245
	rs75200530	genus.Romboutsia.id.11347	T	G	-0.190644	0.0421065	5.06555e-06	0.0437531	0.0470362	0.35	0.04672
	rs75987356	genus.Romboutsia.id.11347	G	A	-0.129578	0.0280454	6.70799e-06	0.00277733	0.0425473	0.95	0.06859
	rs77702691	genus.Romboutsia.id.11347	A	G	-0.094406	0.0208544	7.36973e-06	-0.0165346	0.0345485	0.63	0.1024
	rs9389266	genus.Romboutsia.id.11347	T	G	0.0722815	0.0162353	9.38461e-06	0.0136922	0.0286255	0.63	0.169
	rs9567264	genus.Romboutsia.id.11347	C	T	0.0580018	0.0127495	5.75689e-06	0.0105199	0.0226285	0.64	0.3201
	rs12740451	genus.Roseburia.id.2012	T	C	0.0697527	0.0153607	7.34264e-06	-0.00154366	0.0298899	0.96	0.1252
	rs147990086	genus.Roseburia.id.2012	A	G	-0.0578936	0.01324	8.92942e-06	0.0418158	0.024637	0.09	0.1909
	rs16910295	genus.Roseburia.id.2012	T	C	-0.0980434	0.020957	2.91111e-06	0.0201763	0.0405407	0.62	0.06064
	rs2160994	genus.Roseburia.id.2012	T	C	0.0550687	0.0112481	9.6985e-07	-0.108506	0.0216011	5.1e-07	0.3797
	rs2943022	genus.Roseburia.id.2012	T	C	0.0493786	0.0106763	4.11408e-06	-0.0350274	0.0209468	0.094	0.4602
	rs302266	genus.Roseburia.id.2012	T	C	-0.0777312	0.0172985	8.12587e-06	0.0116782	0.0327657	0.72	0.1203
	rs329182	genus.Roseburia.id.2012	T	C	0.0690327	0.0152884	5.90142e-06	0.00412696	0.0298683	0.89	0.1571
	rs55858165	genus.Roseburia.id.2012	A	C	0.179284	0.0404954	9.98975e-06	-0.0453929	0.0460106	0.32	0.07753
	rs57466170	genus.Roseburia.id.2012	C	T	0.0741405	0.0171601	8.30102e-06	-0.033638	0.0368525	0.36	0.08648
	rs6445851	genus.Roseburia.id.2012	G	A	-0.0497336	0.0108158	3.52721e-06	-0.00876981	0.0211352	0.68	0.4006
	rs6930661	genus.Roseburia.id.2012	C	T	-0.0961587	0.0204975	2.47942e-06	0.0620831	0.0396143	0.12	0.07555
	rs75326254	genus.Roseburia.id.2012	C	T	-0.104628	0.0230897	7.50204e-06	0.00511402	0.0423016	0.9	0.06362
	rs78753150	genus.Roseburia.id.2012	A	C	0.0968739	0.0214067	9.98312e-06	-0.0219332	0.0432135	0.61	0.05865
	rs9300744	genus.Roseburia.id.2012	C	T	-0.0588452	0.0126228	4.75118e-06	0.0459563	0.0244421	0.06	0.2386
	rs10827477	genus.Ruminiclostridium5.id.11355	A	G	-0.0547387	0.0115163	2.19177e-06	-0.0146923	0.022137	0.51	0.3151
	rs113753996	genus.Ruminiclostridium5.id.11355	T	C	0.0820689	0.0174463	3.98895e-06	-0.024179	0.0353585	0.49	0.1372
	rs1223978	genus.Ruminiclostridium5.id.11355	T	C	0.0484169	0.0108254	8.16186e-06	-0.0184479	0.0211442	0.38	0.4801
	rs1492620	genus.Ruminiclostridium5.id.11355	T	C	-0.0830505	0.0180073	3.52577e-06	0.010841	0.0357677	0.76	0.08052
	rs2482038	genus.Ruminiclostridium5.id.11355	C	A	0.0518991	0.0108777	1.70314e-06	0.0276028	0.0208299	0.19	0.4384
	rs2791343	genus.Ruminiclostridium5.id.11355	T	C	0.051717	0.0113369	5.53959e-06	0.0168128	0.0219993	0.44	0.34
	rs2833828	genus.Ruminiclostridium5.id.11355	G	A	0.0489617	0.0108702	6.81651e-06	-0.0435898	0.020974	0.038	0.4533
	rs4955951	genus.Ruminiclostridium5.id.11355	A	G	-0.0713749	0.0165826	9.95519e-06	0.00738475	0.0331469	0.82	0.09245
	rs6121460	genus.Ruminiclostridium5.id.11355	G	A	0.0932955	0.0199206	2.64107e-06	0.0476573	0.0406402	0.24	0.08052
	rs79968837	genus.Ruminiclostridium5.id.11355	A	G	-0.0950311	0.0193507	1.14623e-06	0.0292417	0.0371306	0.43	0.06859
	rs8053158	genus.Ruminiclostridium5.id.11355	A	G	-0.0740543	0.0159151	5.89806e-06	0.00104787	0.0316016	0.97	0.1203
	rs10829821	genus.Ruminiclostridium6.id.11356	T	C	-0.097606	0.0216072	3.47141e-06	0.042546	0.0343955	0.22	0.08549
	rs116969552	genus.Ruminiclostridium6.id.11356	A	G	-0.166823	0.0376681	9.15949e-06	0.0933575	0.0482155	0.053	0.03579
	rs11992182	genus.Ruminiclostridium6.id.11356	A	C	0.0625299	0.0137876	4.64839e-06	0.00811719	0.0232257	0.73	0.2883
	rs1756364	genus.Ruminiclostridium6.id.11356	G	T	0.0999189	0.0197169	2.53654e-07	0.0172033	0.0379452	0.65	0.1213
	rs2548459	genus.Ruminiclostridium6.id.11356	C	T	0.0554866	0.0122755	6.40206e-06	0.00591465	0.0207338	0.78	0.4702
	rs35362464	genus.Ruminiclostridium6.id.11356	C	A	0.0720077	0.0165387	8.99138e-06	0.00132445	0.0276104	0.96	0.1511
	rs61060922	genus.Ruminiclostridium6.id.11356	T	G	0.15913	0.0322283	1.08647e-06	-0.0175967	0.0460559	0.7	0.04473
	rs663262	genus.Ruminiclostridium6.id.11356	T	C	-0.13498	0.0310715	3.39417e-06	-0.0363492	0.0460437	0.43	0.0517
	rs67479537	genus.Ruminiclostridium6.id.11356	T	C	0.118994	0.026487	9.302e-06	-0.00261504	0.0391962	0.95	0.07952
	rs71414120	genus.Ruminiclostridium6.id.11356	T	G	0.200894	0.0406434	1.07697e-06	-0.0374959	0.0441139	0.4	0.07654
	rs72991535	genus.Ruminiclostridium6.id.11356	T	G	0.135604	0.0295174	4.95367e-06	-0.00979936	0.0452069	0.83	0.05964
	rs73176030	genus.Ruminiclostridium6.id.11356	T	C	0.058665	0.013208	7.28883e-06	0.0207575	0.0220864	0.35	0.3181
	rs77193512	genus.Ruminiclostridium6.id.11356	A	G	0.0736533	0.0153163	1.29587e-06	-0.0167841	0.0264456	0.53	0.167
	rs792058	genus.Ruminiclostridium6.id.11356	G	A	0.0554234	0.0125423	8.57953e-06	-0.00213446	0.0211122	0.92	0.4274
	rs79968172	genus.Ruminiclostridium6.id.11356	G	A	0.11614	0.0243083	1.66054e-06	0.0196542	0.0441765	0.66	0.05567
	rs9555756	genus.Ruminiclostridium6.id.11356	A	C	-0.0804138	0.0176692	7.10127e-06	0.00805127	0.0299508	0.79	0.1243
	rs115044523	genus.Ruminiclostridium9.id.11357	G	A	-0.0980026	0.0202616	2.37202e-06	0.023738	0.0370761	0.52	0.09145
	rs12040548	genus.Ruminiclostridium9.id.11357	G	T	0.0570422	0.0122359	3.14872e-06	0.0461768	0.023188	0.046	0.3111
	rs6082461	genus.Ruminiclostridium9.id.11357	A	C	0.0586425	0.0131004	4.86594e-06	0.0333617	0.0254268	0.19	0.2068
	rs7137760	genus.Ruminiclostridium9.id.11357	C	T	0.050797	0.0112182	7.06911e-06	-0.00382701	0.0210936	0.86	0.4145
	rs74303178	genus.Ruminiclostridium9.id.11357	T	C	0.0532742	0.0119274	7.91566e-06	-0.00788611	0.0228212	0.73	0.3201
	rs78191726	genus.Ruminiclostridium9.id.11357	T	C	0.0944998	0.0210206	7.58287e-06	0.022339	0.0361942	0.54	0.09046
	rs918449	genus.Ruminiclostridium9.id.11357	A	G	-0.0950908	0.0197177	2.55994e-06	0.0692274	0.040215	0.085	0.0696
	rs9522712	genus.Ruminiclostridium9.id.11357	T	C	0.0699728	0.0154939	4.65962e-06	-0.022494	0.0285497	0.43	0.1451
	rs9809789	genus.Ruminiclostridium9.id.11357	C	T	-0.0717454	0.0159673	8.71968e-06	-0.0158695	0.0295809	0.59	0.168
	rs11241747	genus.RuminococcaceaeNK4A214group.id.11358	C	T	0.0533858	0.0120035	6.58971e-06	0.0263085	0.0213804	0.22	0.3907
	rs11586410	genus.RuminococcaceaeNK4A214group.id.11358	G	A	-0.0863422	0.0169937	3.66276e-07	-0.0338174	0.0324739	0.3	0.1342
	rs12642039	genus.RuminococcaceaeNK4A214group.id.11358	T	C	-0.0553003	0.0119397	3.43005e-06	0.0282948	0.0217163	0.19	0.3658
	rs12731	genus.RuminococcaceaeNK4A214group.id.11358	A	G	-0.0527684	0.0115053	4.87237e-06	0.00746521	0.0208201	0.72	0.4513
	rs13087692	genus.RuminococcaceaeNK4A214group.id.11358	T	G	0.0574623	0.012594	8.69224e-06	-0.00289404	0.0223018	0.9	0.3052
	rs136761	genus.RuminococcaceaeNK4A214group.id.11358	G	A	-0.0587521	0.0119155	8.15195e-07	0.0229633	0.0213549	0.28	0.4294
	rs147475196	genus.RuminococcaceaeNK4A214group.id.11358	A	G	-0.133769	0.0295196	4.72496e-06	-0.0127722	0.0451259	0.78	0.07753
	rs35559912	genus.RuminococcaceaeNK4A214group.id.11358	T	C	-0.0925071	0.0203674	4.89023e-06	-0.0145587	0.038929	0.71	0.06561
	rs4814689	genus.RuminococcaceaeNK4A214group.id.11358	C	T	-0.1083	0.0230708	4.5519e-06	-0.0156352	0.0372665	0.67	0.0666
	rs5994253	genus.RuminococcaceaeNK4A214group.id.11358	A	G	-0.0811302	0.0157621	2.35183e-07	-0.0224273	0.0279638	0.42	0.1461
	rs62027366	genus.RuminococcaceaeNK4A214group.id.11358	T	C	0.0615389	0.0137612	6.58456e-06	0.0182411	0.0249392	0.46	0.2296
	rs6681678	genus.RuminococcaceaeNK4A214group.id.11358	C	T	-0.100174	0.024	9.04931e-06	-0.0536098	0.0459926	0.24	0.0497
	rs7573569	genus.RuminococcaceaeNK4A214group.id.11358	T	C	0.107739	0.0233638	3.23139e-06	-0.0337511	0.0442894	0.45	0.07157
	rs10916131	genus.RuminococcaceaeUCG002.id.11360	C	T	-0.069333	0.0146753	2.87497e-06	-0.00406836	0.0284334	0.89	0.1382
	rs10927423	genus.RuminococcaceaeUCG002.id.11360	C	A	-0.0713617	0.0147712	8.49518e-07	-0.00267225	0.0291506	0.93	0.1829
	rs10964441	genus.RuminococcaceaeUCG002.id.11360	G	A	-0.14906	0.034486	7.45116e-06	0.109306	0.0461169	0.018	0.05268
	rs113147300	genus.RuminococcaceaeUCG002.id.11360	A	G	-0.075842	0.0164562	7.6914e-06	0.0485148	0.0296343	0.1	0.1322
	rs11607472	genus.RuminococcaceaeUCG002.id.11360	A	G	-0.0780229	0.0176325	7.18671e-06	-0.0652749	0.0327365	0.046	0.1074
	rs116974815	genus.RuminococcaceaeUCG002.id.11360	C	A	-0.189731	0.0396566	2.02518e-06	-0.0395113	0.0447704	0.38	0.05765
	rs11750293	genus.RuminococcaceaeUCG002.id.11360	G	T	-0.0578304	0.0120512	1.76136e-06	-0.0133245	0.0231718	0.57	0.2813
	rs12463378	genus.RuminococcaceaeUCG002.id.11360	A	G	-0.0522061	0.0112086	2.95523e-06	0.0227885	0.0212603	0.28	0.4175
	rs15256	genus.RuminococcaceaeUCG002.id.11360	C	T	0.0732376	0.016834	9.45659e-06	-0.0206363	0.0353417	0.56	0.08648
	rs55793120	genus.RuminococcaceaeUCG002.id.11360	T	C	0.137396	0.027414	4.80674e-07	-0.0446123	0.0458727	0.33	0.0507
	rs56030423	genus.RuminococcaceaeUCG002.id.11360	G	A	-0.0982874	0.0216344	6.30385e-06	-0.0336696	0.0376964	0.37	0.08847
	rs57079348	genus.RuminococcaceaeUCG002.id.11360	T	G	-0.076573	0.0172819	7.21822e-06	0.0216523	0.0329672	0.51	0.1213
	rs6542556	genus.RuminococcaceaeUCG002.id.11360	A	G	0.050974	0.011406	7.86123e-06	-0.0162327	0.0215908	0.45	0.3449
	rs6793778	genus.RuminococcaceaeUCG002.id.11360	C	T	-0.0558706	0.0125258	9.81289e-06	0.0044932	0.0241929	0.85	0.2624
	rs7120052	genus.RuminococcaceaeUCG002.id.11360	A	C	0.0624796	0.0135523	1.96895e-06	-0.0336957	0.027184	0.22	0.1759
	rs7155595	genus.RuminococcaceaeUCG002.id.11360	C	A	0.0569929	0.0116986	1.14931e-06	-0.000554492	0.0222272	0.98	0.3091
	rs7342369	genus.RuminococcaceaeUCG002.id.11360	C	A	-0.0527803	0.0116023	5.66121e-06	0.0311743	0.0221766	0.16	0.3231
	rs76847269	genus.RuminococcaceaeUCG002.id.11360	A	G	0.163508	0.0356151	5.1719e-06	-0.0999849	0.0444999	0.025	0.05666
	rs77564310	genus.RuminococcaceaeUCG002.id.11360	A	C	-0.0713093	0.0140855	3.28614e-07	-0.00986357	0.0259655	0.7	0.1789
	rs79016051	genus.RuminococcaceaeUCG002.id.11360	C	T	-0.0887747	0.0189424	2.33742e-06	0.0443811	0.0354564	0.21	0.09046
	rs882348	genus.RuminococcaceaeUCG002.id.11360	A	G	-0.0799946	0.0178618	5.44852e-06	-0.0266063	0.0350287	0.45	0.1064
	rs10490280	genus.RuminococcaceaeUCG003.id.11361	C	T	-0.0672094	0.0143309	4.15551e-06	0.0120111	0.0241067	0.62	0.2177
	rs11243416	genus.RuminococcaceaeUCG003.id.11361	T	C	-0.0925653	0.0191203	1.66882e-06	0.0365727	0.034924	0.3	0.1014
	rs11613919	genus.RuminococcaceaeUCG003.id.11361	G	T	0.0727604	0.0155716	1.62509e-06	0.00207733	0.0280215	0.94	0.2127
	rs16959793	genus.RuminococcaceaeUCG003.id.11361	A	C	-0.062527	0.0131259	2.21709e-06	0.0146296	0.0233496	0.53	0.2803
	rs2523124	genus.RuminococcaceaeUCG003.id.11361	T	C	-0.0546625	0.0120823	5.7837e-06	0.0460664	0.0214918	0.032	0.3976
	rs3013089	genus.RuminococcaceaeUCG003.id.11361	G	A	-0.0551473	0.0120346	4.38133e-06	0.0264972	0.0210013	0.21	0.3847
	rs4452755	genus.RuminococcaceaeUCG003.id.11361	A	C	-0.0634463	0.0134741	3.29335e-06	0.0160774	0.0231388	0.49	0.3052
	rs4532474	genus.RuminococcaceaeUCG003.id.11361	G	A	0.0769231	0.017045	4.82127e-06	0.024644	0.0308493	0.42	0.1491
	rs646327	genus.RuminococcaceaeUCG003.id.11361	G	A	0.0586696	0.0118369	7.8318e-07	0.00193303	0.0207371	0.93	0.4682
	rs6759615	genus.RuminococcaceaeUCG003.id.11361	A	G	0.102523	0.0200204	7.86224e-07	0.035645	0.0390352	0.36	0.06958
	rs73341549	genus.RuminococcaceaeUCG003.id.11361	T	C	-0.169857	0.0318768	1.50953e-07	-0.0841279	0.0481258	0.08	0.0507
	rs78720113	genus.RuminococcaceaeUCG003.id.11361	A	G	-0.115348	0.0249601	7.59261e-06	-0.0685405	0.040312	0.089	0.06958
	rs10976229	genus.RuminococcaceaeUCG004.id.11362	T	G	0.095976	0.0214554	7.04477e-06	0.038538	0.0302284	0.2	0.1412
	rs11961899	genus.RuminococcaceaeUCG004.id.11362	G	A	-0.0707825	0.0161381	9.1802e-06	0.0155772	0.0228066	0.49	0.2714
	rs12125734	genus.RuminococcaceaeUCG004.id.11362	G	T	0.133972	0.0257417	2.09428e-07	-0.000721624	0.0342544	0.98	0.08648
	rs2248146	genus.RuminococcaceaeUCG004.id.11362	T	C	0.0689452	0.0153649	8.20001e-06	-0.0211964	0.0221282	0.34	0.3221
	rs3800154	genus.RuminococcaceaeUCG004.id.11362	A	C	-0.0797959	0.0177639	6.11581e-06	-4.37059e-05	0.0264621	1	0.2207
	rs511258	genus.RuminococcaceaeUCG004.id.11362	G	A	-0.0757474	0.0162475	4.52052e-06	-0.0405235	0.0231647	0.08	0.2634
	rs550351	genus.RuminococcaceaeUCG004.id.11362	A	C	0.078587	0.018003	9.43128e-06	-0.0163858	0.0295525	0.58	0.4404
	rs6769553	genus.RuminococcaceaeUCG004.id.11362	A	G	0.0849743	0.0157451	7.91068e-08	-0.0109303	0.0227548	0.63	0.2843
	rs7569771	genus.RuminococcaceaeUCG004.id.11362	A	G	-0.075914	0.0170308	8.11964e-06	0.0121812	0.0251305	0.63	0.2167
	rs872501	genus.RuminococcaceaeUCG004.id.11362	G	A	0.116125	0.025946	5.80805e-06	0.0356582	0.0441517	0.42	0.1272
	rs9818949	genus.RuminococcaceaeUCG004.id.11362	G	T	0.0859927	0.0188671	5.38832e-06	0.00531718	0.026822	0.84	0.2187
	rs10873449	genus.RuminococcaceaeUCG005.id.11363	T	C	0.0654843	0.0143973	4.11169e-06	-0.00163072	0.0279293	0.95	0.169
	rs10937802	genus.RuminococcaceaeUCG005.id.11363	G	A	0.0755811	0.0168226	8.17353e-06	-0.000985427	0.0340346	0.98	0.0974
	rs10950694	genus.RuminococcaceaeUCG005.id.11363	T	C	0.0577628	0.011412	4.298e-07	0.0109151	0.0210261	0.6	0.4235
	rs114279581	genus.RuminococcaceaeUCG005.id.11363	A	G	-0.146604	0.0316034	3.21853e-06	-0.0581171	0.043283	0.18	0.04771
	rs12288512	genus.RuminococcaceaeUCG005.id.11363	A	G	0.066635	0.0144356	3.10278e-06	0.0163002	0.0254913	0.52	0.1799
	rs12458218	genus.RuminococcaceaeUCG005.id.11363	T	C	0.0677322	0.0144525	2.41027e-06	-0.0280677	0.0276428	0.31	0.1769
	rs2893871	genus.RuminococcaceaeUCG005.id.11363	G	A	-0.073644	0.015548	3.53845e-06	-0.0179367	0.0288324	0.53	0.1521
	rs34781347	genus.RuminococcaceaeUCG005.id.11363	G	A	0.188685	0.0386484	6.04728e-07	0.0260189	0.0450423	0.56	0.05964
	rs55793120	genus.RuminococcaceaeUCG005.id.11363	T	C	0.121548	0.0279546	7.37046e-06	-0.0446123	0.0458727	0.33	0.0507
	rs72776570	genus.RuminococcaceaeUCG005.id.11363	C	A	0.087067	0.0197179	5.35716e-06	0.0189491	0.0355341	0.59	0.0825
	rs7449320	genus.RuminococcaceaeUCG005.id.11363	C	A	0.0599163	0.0130836	4.80776e-06	0.0118859	0.0250819	0.64	0.2207
	rs7555878	genus.RuminococcaceaeUCG005.id.11363	A	G	0.0586677	0.0125277	2.81022e-06	0.0150739	0.0235286	0.52	0.2803
	rs7586445	genus.RuminococcaceaeUCG005.id.11363	G	A	0.0782349	0.0176458	8.8145e-06	0.0841449	0.0291176	0.0039	0.1262
	rs898577	genus.RuminococcaceaeUCG005.id.11363	T	C	-0.123012	0.0286671	7.46313e-06	0.0317368	0.0428226	0.46	0.0547
	rs113006825	genus.RuminococcaceaeUCG009.id.11366	T	C	-0.0928893	0.0208035	7.97701e-06	0.00347768	0.0253727	0.89	0.1799
	rs12508214	genus.RuminococcaceaeUCG009.id.11366	C	T	-0.0774649	0.0168937	4.75487e-06	-0.0407838	0.0218429	0.062	0.3509
	rs138460696	genus.RuminococcaceaeUCG009.id.11366	A	G	0.139274	0.0315794	9.80841e-06	-0.00736159	0.0393064	0.85	0.1064
	rs1550196	genus.RuminococcaceaeUCG009.id.11366	G	A	0.130842	0.0262478	1.13288e-06	0.00406047	0.0349418	0.91	0.1173
	rs2058609	genus.RuminococcaceaeUCG009.id.11366	A	G	0.0816464	0.017472	3.12485e-06	0.00216091	0.0217712	0.92	0.3141
	rs2192926	genus.RuminococcaceaeUCG009.id.11366	A	G	-0.089048	0.0192989	4.87746e-06	0.0385102	0.024553	0.12	0.2366
	rs4079028	genus.RuminococcaceaeUCG009.id.11366	C	T	0.0915623	0.019936	3.28244e-06	-0.0309197	0.0254372	0.22	0.1938
	rs4708333	genus.RuminococcaceaeUCG009.id.11366	T	G	-0.084033	0.0174757	1.56246e-06	0.00153079	0.0225516	0.95	0.3022
	rs6952765	genus.RuminococcaceaeUCG009.id.11366	G	A	0.0732099	0.0166777	8.13062e-06	-0.0111985	0.0208948	0.59	0.4612
	rs758191	genus.RuminococcaceaeUCG009.id.11366	T	G	0.17702	0.0375113	9.00992e-06	0.0135372	0.0471692	0.77	0.06362
	rs78410648	genus.RuminococcaceaeUCG009.id.11366	A	G	0.120989	0.0277317	9.67203e-06	0.0869426	0.0360983	0.016	0.09742
	rs9558661	genus.RuminococcaceaeUCG009.id.11366	T	C	-0.0897823	0.0200739	7.00847e-06	0.0117066	0.0260418	0.65	0.1869
	rs12597105	genus.RuminococcaceaeUCG010.id.11367	G	A	0.0670855	0.0144415	4.873e-06	-0.0418266	0.0231597	0.071	0.2773
	rs2820282	genus.RuminococcaceaeUCG010.id.11367	A	C	-0.0592304	0.0125917	2.85385e-06	-0.0122421	0.0209299	0.56	0.4523
	rs682403	genus.RuminococcaceaeUCG010.id.11367	A	G	-0.0588161	0.0124671	2.36537e-06	-0.02049	0.0206966	0.32	0.4761
	rs6958419	genus.RuminococcaceaeUCG010.id.11367	C	T	-0.0585718	0.0124994	2.84162e-06	0.0145155	0.0207025	0.48	0.4891
	rs73218807	genus.RuminococcaceaeUCG010.id.11367	G	A	-0.166211	0.0367938	6.43033e-06	-0.072856	0.0477143	0.13	0.05765
	rs7441445	genus.RuminococcaceaeUCG010.id.11367	C	T	-0.05695	0.0126502	6.80187e-06	0.0301217	0.0211202	0.15	0.4354
	rs10274562	genus.RuminococcaceaeUCG011.id.11368	C	T	0.110917	0.0244556	6.49607e-06	0.0311728	0.0216289	0.15	0.3519
	rs12636310	genus.RuminococcaceaeUCG011.id.11368	G	A	0.132725	0.0282037	2.81235e-06	0.00553711	0.0252988	0.83	0.2177
	rs12724320	genus.RuminococcaceaeUCG011.id.11368	C	T	-0.120881	0.0249229	1.51986e-06	0.0105973	0.0222369	0.63	0.2753
	rs1416041	genus.RuminococcaceaeUCG011.id.11368	A	C	-0.182339	0.0339898	7.04419e-08	0.0320979	0.0307111	0.3	0.1342
	rs2729556	genus.RuminococcaceaeUCG011.id.11368	C	T	-0.109097	0.0233699	3.18679e-06	-0.0188049	0.0206918	0.36	0.499
	rs4490371	genus.RuminococcaceaeUCG011.id.11368	T	C	-0.111816	0.0248963	7.74624e-06	0.0023366	0.0218225	0.91	0.331
	rs79113084	genus.RuminococcaceaeUCG011.id.11368	C	T	-0.152166	0.0317519	2.06123e-06	0.00640941	0.027573	0.82	0.1551
	rs9729514	genus.RuminococcaceaeUCG011.id.11368	A	G	0.184934	0.0394616	2.36769e-06	0.01044	0.0356988	0.77	0.1024
	rs11581881	genus.RuminococcaceaeUCG013.id.11370	C	T	0.0661211	0.0144736	4.72582e-06	0.0179851	0.0274401	0.51	0.1809
	rs12189346	genus.RuminococcaceaeUCG013.id.11370	G	A	0.0684961	0.014558	1.67955e-06	0.0269462	0.0291086	0.35	0.163
	rs12336782	genus.RuminococcaceaeUCG013.id.11370	T	C	-0.0856047	0.0189311	8.60305e-06	0.0502711	0.0355265	0.16	0.08151
	rs12485353	genus.RuminococcaceaeUCG013.id.11370	G	A	-0.0607903	0.0130847	4.19379e-06	-0.00330425	0.025437	0.9	0.1789
	rs12781711	genus.RuminococcaceaeUCG013.id.11370	C	T	-0.0656129	0.0117477	2.55301e-08	-0.0269278	0.0217485	0.22	0.3131
	rs16918863	genus.RuminococcaceaeUCG013.id.11370	A	C	0.111491	0.0240157	4.15503e-06	0.0199483	0.0428448	0.64	0.06064
	rs2730183	genus.RuminococcaceaeUCG013.id.11370	G	A	-0.0488692	0.0109907	8.43787e-06	-0.00359537	0.0206985	0.86	0.4642
	rs4385846	genus.RuminococcaceaeUCG013.id.11370	G	T	0.0598404	0.0131807	6.46209e-06	-0.0518856	0.0244754	0.034	0.2068
	rs75088940	genus.RuminococcaceaeUCG013.id.11370	T	C	-0.0942968	0.0200713	2.55399e-06	-0.0113359	0.0365822	0.76	0.09344
	rs76973485	genus.RuminococcaceaeUCG013.id.11370	G	T	0.194976	0.0418213	3.3498e-06	0.075683	0.0449413	0.092	0.03678
	rs7784330	genus.RuminococcaceaeUCG013.id.11370	G	A	-0.0498329	0.0112066	8.1626e-06	0.050201	0.0212166	0.018	0.3887
	rs9313055	genus.RuminococcaceaeUCG013.id.11370	T	C	0.105087	0.023446	9.54713e-06	0.00114393	0.0452245	0.98	0.06859
	rs10495392	genus.RuminococcaceaeUCG014.id.11371	C	T	-0.082486	0.0187194	9.96329e-06	-0.0114869	0.0323957	0.72	0.1193
	rs10791168	genus.RuminococcaceaeUCG014.id.11371	A	G	-0.0664624	0.0150069	9.76182e-06	0.0445161	0.0278234	0.11	0.1839
	rs10941294	genus.RuminococcaceaeUCG014.id.11371	C	T	-0.122057	0.0260017	2.397e-06	0.0475488	0.0406728	0.24	0.06859
	rs115777838	genus.RuminococcaceaeUCG014.id.11371	T	C	-0.18835	0.0386643	4.62331e-07	-0.135018	0.0480374	0.0049	0.05368
	rs12638134	genus.RuminococcaceaeUCG014.id.11371	T	G	0.0582548	0.0119657	1.21144e-06	-0.0194163	0.0211003	0.36	0.3897
	rs34402072	genus.RuminococcaceaeUCG014.id.11371	C	T	-0.0688023	0.0156083	9.80426e-06	-0.0754165	0.0266908	0.0047	0.1918
	rs56105232	genus.RuminococcaceaeUCG014.id.11371	G	A	0.139276	0.0299132	2.9128e-06	-0.00900558	0.0440341	0.84	0.07256
	rs72809222	genus.RuminococcaceaeUCG014.id.11371	T	C	0.0671775	0.0139838	2.41191e-06	-0.0475874	0.0234931	0.043	0.2515
	rs73186226	genus.RuminococcaceaeUCG014.id.11371	G	A	-0.0993852	0.0216819	6.71749e-06	-0.0670246	0.0381261	0.079	0.08748
	rs853612	genus.RuminococcaceaeUCG014.id.11371	A	G	-0.0528257	0.0119367	9.75451e-06	-0.00234138	0.0210924	0.91	0.4026
	rs995642	genus.RuminococcaceaeUCG014.id.11371	C	T	0.060048	0.0126417	1.90222e-06	0.0120428	0.022562	0.59	0.326
	rs10167839	genus.Ruminococcus1.id.11373	A	G	0.0519509	0.0116306	8.09254e-06	-0.0535828	0.0219011	0.014	0.3439
	rs11783695	genus.Ruminococcus1.id.11373	G	T	-0.0734114	0.0161398	4.72679e-06	-0.0772467	0.0303581	0.011	0.1511
	rs17781867	genus.Ruminococcus1.id.11373	C	T	0.0999271	0.0211728	1.96335e-06	0.00803241	0.0366705	0.83	0.09245
	rs3819978	genus.Ruminococcus1.id.11373	C	T	-0.11504	0.0260137	8.74133e-06	-0.0197718	0.0457561	0.67	0.05865
	rs6105066	genus.Ruminococcus1.id.11373	T	C	-0.0607052	0.013425	5.05914e-06	-0.0305343	0.0249057	0.22	0.2495
	rs6493760	genus.Ruminococcus1.id.11373	C	T	0.0535262	0.0115885	3.38363e-06	-0.0445793	0.0213567	0.037	0.3966
	rs7117576	genus.Ruminococcus1.id.11373	A	G	0.0829505	0.0170891	6.47979e-07	-0.0267282	0.0317633	0.4	0.08847
	rs7583465	genus.Ruminococcus1.id.11373	C	T	0.0527654	0.0112619	2.55613e-06	0.00204273	0.0211019	0.92	0.3767
	rs78572139	genus.Ruminococcus1.id.11373	G	A	0.125038	0.0279411	5.23105e-06	-0.0260265	0.0438383	0.55	0.07058
	rs78613526	genus.Ruminococcus1.id.11373	G	A	0.167497	0.0367639	5.11425e-06	-0.0145856	0.0453162	0.75	0.04274
	rs12406309	genus.Ruminococcus2.id.11374	A	C	-0.063193	0.0142275	9.78953e-06	0.0366278	0.0258817	0.16	0.1909
	rs12986628	genus.Ruminococcus2.id.11374	C	T	0.0665937	0.0140168	2.14202e-06	0.029804	0.024623	0.23	0.2127
	rs1819812	genus.Ruminococcus2.id.11374	G	T	0.0842356	0.0184893	5.28435e-06	0.0157557	0.0328246	0.63	0.1163
	rs2368224	genus.Ruminococcus2.id.11374	T	G	0.199648	0.0438453	3.6293e-06	-0.078183	0.0594235	0.19	0.04771
	rs2846589	genus.Ruminococcus2.id.11374	G	T	0.0522093	0.0116382	7.58896e-06	0.0499912	0.0209698	0.017	0.4543
	rs2997412	genus.Ruminococcus2.id.11374	A	G	-0.0568439	0.0122325	4.22116e-06	0.00768248	0.0220117	0.73	0.2803
	rs4400279	genus.Ruminococcus2.id.11374	A	G	0.0546114	0.0120077	5.79929e-06	0.00782527	0.0215253	0.72	0.3638
	rs4799823	genus.Ruminococcus2.id.11374	C	T	0.0837001	0.0182263	5.40138e-06	0.0282984	0.0337502	0.4	0.1392
	rs55707116	genus.Ruminococcus2.id.11374	C	A	0.0865521	0.0189141	8.00593e-06	-0.0156268	0.034418	0.65	0.1024
	rs58681734	genus.Ruminococcus2.id.11374	A	G	0.0723875	0.0160787	4.18175e-06	-0.0010032	0.0298578	0.97	0.1511
	rs61791565	genus.Ruminococcus2.id.11374	T	C	-0.0523503	0.0117119	6.78933e-06	-0.00440456	0.0210337	0.83	0.3688
	rs75140805	genus.Ruminococcus2.id.11374	T	G	0.0836825	0.0176445	3.95297e-06	-0.0398264	0.0314707	0.21	0.1581
	rs7635831	genus.Ruminococcus2.id.11374	G	A	0.0618344	0.0129031	1.98054e-06	0.00322018	0.0234886	0.89	0.2932
	rs7693984	genus.Ruminococcus2.id.11374	G	A	-0.102822	0.0235087	9.42134e-06	-0.0354135	0.0426665	0.41	0.0825
	rs78120384	genus.Ruminococcus2.id.11374	A	G	-0.192815	0.0392045	3.31185e-07	-0.0221643	0.0480016	0.64	0.07256
	rs113379006	genus.Sellimonas.id.14369	T	C	-0.162759	0.0357025	7.20777e-06	0.0215251	0.029408	0.46	0.168
	rs13417181	genus.Sellimonas.id.14369	T	C	0.166509	0.0337521	7.61748e-07	0.00557631	0.0299594	0.85	0.2157
	rs2016057	genus.Sellimonas.id.14369	A	C	-0.125878	0.0256153	1.02698e-06	0.0325714	0.0212368	0.13	0.3907
	rs2187447	genus.Sellimonas.id.14369	A	C	0.243457	0.0527695	3.97806e-06	0.0734642	0.0412381	0.075	0.06064
	rs2371572	genus.Sellimonas.id.14369	A	C	0.127349	0.0250862	4.46357e-07	-0.0121827	0.020768	0.56	0.4513
	rs41816	genus.Sellimonas.id.14369	A	G	0.132201	0.0291087	8.39372e-06	-0.0229247	0.0239246	0.34	0.2515
	rs4600608	genus.Sellimonas.id.14369	A	G	-0.137152	0.0301702	4.94843e-06	0.0221933	0.0246723	0.37	0.2386
	rs553697	genus.Sellimonas.id.14369	T	C	-0.153767	0.0339099	6.12773e-06	-0.0370175	0.0278593	0.18	0.162
	rs56203279	genus.Sellimonas.id.14369	T	C	-0.124045	0.0269115	3.71999e-06	-0.0284276	0.0221565	0.2	0.33
	rs10036909	genus.Senegalimassilia.id.11160	C	T	0.185519	0.0400881	8.05438e-06	-0.0282721	0.0410468	0.49	0.06958
	rs11787826	genus.Senegalimassilia.id.11160	C	A	0.081327	0.0171154	2.63466e-06	0.0015093	0.0207456	0.94	0.4284
	rs1990708	genus.Senegalimassilia.id.11160	A	C	-0.109619	0.0247785	8.90578e-06	0.0289298	0.0300351	0.34	0.1262
	rs2017373	genus.Senegalimassilia.id.11160	C	T	0.0782258	0.0176841	9.50288e-06	0.0228675	0.0214267	0.29	0.3738
	rs7225245	genus.Senegalimassilia.id.11160	G	A	0.079173	0.0170421	4.18017e-06	0.0257449	0.0216899	0.24	0.4583
	rs10409783	genus.Slackia.id.825	A	G	0.0950828	0.0211239	7.69592e-06	0.00298421	0.0243573	0.9	0.2833
	rs12440440	genus.Slackia.id.825	A	G	0.0901934	0.0190582	2.62872e-06	0.00849731	0.0219462	0.7	0.3091
	rs16894137	genus.Slackia.id.825	C	T	-0.122792	0.0263047	2.71183e-06	0.0377164	0.0302212	0.21	0.1431
	rs35156985	genus.Slackia.id.825	T	C	-0.155709	0.0348085	8.05947e-06	0.0144433	0.0444238	0.75	0.06362
	rs4492265	genus.Slackia.id.825	A	G	-0.0905757	0.0191658	2.40925e-06	0.000376805	0.0218049	0.99	0.3101
	rs8901	genus.Slackia.id.825	C	T	0.0934594	0.0186813	6.06998e-07	0.0277717	0.0212975	0.19	0.3708
	rs10028567	genus.Streptococcus.id.1853	C	T	-0.0921167	0.0191881	7.30343e-06	0.0646959	0.0357886	0.071	0.08151
	rs10448310	genus.Streptococcus.id.1853	A	G	-0.0517935	0.0111324	3.30706e-06	0.00557821	0.0207672	0.79	0.4304
	rs11110281	genus.Streptococcus.id.1853	T	C	-0.137519	0.0227398	2.58314e-09	0.00980161	0.0427693	0.82	0.06759
	rs11720390	genus.Streptococcus.id.1853	G	A	0.107024	0.0228121	3.59482e-06	-0.0494804	0.0385846	0.2	0.07455
	rs11764382	genus.Streptococcus.id.1853	A	G	-0.0695345	0.0143671	1.28631e-06	-0.0185463	0.0268235	0.49	0.1909
	rs17708276	genus.Streptococcus.id.1853	A	G	-0.0793955	0.0170628	3.04096e-06	-0.0845527	0.0302652	0.0052	0.1282
	rs1918540	genus.Streptococcus.id.1853	G	A	0.059639	0.0128148	2.44067e-06	0.0422392	0.0239618	0.078	0.2525
	rs2370083	genus.Streptococcus.id.1853	G	T	-0.0816836	0.0185851	9.75245e-06	0.0300758	0.0340891	0.38	0.08847
	rs4968759	genus.Streptococcus.id.1853	A	G	-0.0515109	0.0112068	3.78116e-06	-0.0200938	0.0208451	0.34	0.4264
	rs57646748	genus.Streptococcus.id.1853	G	A	-0.0907696	0.0200344	5.4754e-06	0.0565053	0.0405611	0.16	0.06759
	rs6806351	genus.Streptococcus.id.1853	T	C	-0.0633829	0.0136647	4.93869e-06	0.0237104	0.0245737	0.33	0.2087
	rs71481756	genus.Streptococcus.id.1853	T	G	0.0931048	0.0207949	6.51476e-06	0.0252654	0.0359574	0.48	0.0994
	rs72739637	genus.Streptococcus.id.1853	A	G	0.0959942	0.0193213	1.03307e-06	-0.0289451	0.032782	0.38	0.1064
	rs7916711	genus.Streptococcus.id.1853	A	G	0.102891	0.0217362	2.71702e-06	0.0394198	0.0444175	0.37	0.06461
	rs9903102	genus.Streptococcus.id.1853	C	A	-0.0709483	0.0155275	4.17998e-06	-0.00643052	0.0296558	0.83	0.164
	rs10065321	genus.Subdoligranulum.id.2070	T	C	-0.0512828	0.0108105	2.10155e-06	-0.00767151	0.021073	0.72	0.3678
	rs10497836	genus.Subdoligranulum.id.2070	C	T	-0.0524065	0.0118697	8.37954e-06	0.0117212	0.0232558	0.61	0.2803
	rs1667315	genus.Subdoligranulum.id.2070	G	A	0.0485017	0.0107452	6.72143e-06	0.00727728	0.0209162	0.73	0.4374
	rs2114677	genus.Subdoligranulum.id.2070	C	T	-0.104176	0.0230829	2.71726e-06	-0.0652519	0.0452346	0.15	0.05567
	rs2171249	genus.Subdoligranulum.id.2070	C	T	0.106744	0.0233213	4.50556e-06	0.0333305	0.0399894	0.4	0.07356
	rs35940633	genus.Subdoligranulum.id.2070	G	A	-0.0511008	0.011001	4.21698e-06	-0.0187706	0.0214545	0.38	0.3628
	rs3761728	genus.Subdoligranulum.id.2070	T	G	-0.0543458	0.0118866	3.86747e-06	0.0373229	0.0226005	0.099	0.2425
	rs4347804	genus.Subdoligranulum.id.2070	A	G	0.166063	0.0357483	2.18405e-06	-0.108094	0.0516225	0.036	0.0417
	rs6555306	genus.Subdoligranulum.id.2070	T	C	-0.0740777	0.0155463	2.80664e-06	0.046308	0.0315168	0.14	0.1223
	rs75158211	genus.Subdoligranulum.id.2070	T	C	-0.072343	0.015933	7.52162e-06	-0.00454482	0.0311457	0.88	0.1113
	rs76528319	genus.Subdoligranulum.id.2070	G	T	-0.143279	0.0310662	7.41394e-06	-0.120276	0.0508246	0.018	0.03976
	rs1145877	genus.Sutterella.id.2896	A	G	-0.073548	0.0162413	7.19949e-06	0.0262768	0.0291695	0.37	0.159
	rs11591622	genus.Sutterella.id.2896	T	G	-0.0688382	0.0151375	6.49857e-06	0.034526	0.0240844	0.15	0.2157
	rs13173038	genus.Sutterella.id.2896	A	G	-0.0718076	0.0151627	2.72984e-06	-0.00393638	0.0255569	0.88	0.2207
	rs143438747	genus.Sutterella.id.2896	T	C	-0.145793	0.0306867	3.28021e-06	0.0397324	0.0432234	0.36	0.05467
	rs2050185	genus.Sutterella.id.2896	G	A	0.0575138	0.0128766	7.96955e-06	-0.036591	0.0215204	0.089	0.3777
	rs2321387	genus.Sutterella.id.2896	G	A	-0.0592876	0.0124509	1.86519e-06	-0.0150405	0.0209821	0.47	0.4702
	rs2613606	genus.Sutterella.id.2896	C	T	-0.0556794	0.0124117	7.2023e-06	-0.0369448	0.0208648	0.077	0.3936
	rs607327	genus.Sutterella.id.2896	C	T	0.0578334	0.0129053	6.6306e-06	-0.00341027	0.0213724	0.87	0.3767
	rs62501473	genus.Sutterella.id.2896	G	A	0.0694233	0.0149416	5.51851e-06	-0.0567103	0.0240455	0.018	0.2286
	rs7499539	genus.Sutterella.id.2896	A	G	0.0617478	0.0130998	2.35769e-06	-0.0164005	0.0225075	0.47	0.3231
	rs7638039	genus.Sutterella.id.2896	T	C	0.0645624	0.0143887	8.66397e-06	0.0182469	0.0240877	0.45	0.2326
	rs9350083	genus.Sutterella.id.2896	T	G	-0.0593069	0.0133929	8.22778e-06	-0.0410872	0.0223116	0.066	0.2992
	rs1883097	genus.Terrisporobacter.id.11348	C	T	0.226399	0.0454642	4.15789e-07	0.168084	0.0439797	0.00013	0.05567
	rs2569953	genus.Terrisporobacter.id.11348	A	C	-0.0775591	0.0174641	8.95009e-06	-0.00687516	0.0207823	0.74	0.4195
	rs2872237	genus.Terrisporobacter.id.11348	C	A	-0.0814505	0.0175943	3.97135e-06	-0.0198916	0.0211563	0.35	0.4344
	rs58405430	genus.Terrisporobacter.id.11348	G	T	0.134617	0.0301177	7.9371e-06	0.000972034	0.0336916	0.98	0.1153
	rs7184125	genus.Terrisporobacter.id.11348	T	C	0.091256	0.0205493	8.48103e-06	-0.00684588	0.0249799	0.78	0.2326
	rs11054680	genus.Turicibacter.id.2162	T	C	-0.104751	0.0226997	2.30977e-06	-0.00728574	0.0316604	0.82	0.09642
	rs11666533	genus.Turicibacter.id.2162	C	T	-0.111689	0.0248436	7.37109e-06	0.00501395	0.0324946	0.88	0.07952
	rs12603364	genus.Turicibacter.id.2162	T	C	0.110861	0.0225598	8.66598e-07	-0.057989	0.0320574	0.07	0.1074
	rs149744580	genus.Turicibacter.id.2162	A	G	0.169883	0.0315478	7.00965e-08	0.125808	0.044239	0.0045	0.05268
	rs2834977	genus.Turicibacter.id.2162	T	C	-0.0959995	0.0208261	3.95588e-06	-0.0257995	0.028892	0.37	0.173
	rs2952020	genus.Turicibacter.id.2162	G	A	-0.0759019	0.0165764	5.63308e-06	0.0363333	0.0232002	0.12	0.2227
	rs3734633	genus.Turicibacter.id.2162	G	A	-0.120957	0.02683	5.31914e-06	0.0119321	0.037675	0.75	0.09742
	rs4869133	genus.Turicibacter.id.2162	G	A	0.131186	0.027197	2.55369e-06	-0.0556139	0.0378463	0.14	0.08847
	rs55756211	genus.Turicibacter.id.2162	T	C	-0.115115	0.0240708	2.80533e-06	-0.0117159	0.0338078	0.73	0.1163
	rs7199484	genus.Turicibacter.id.2162	G	A	-0.0731428	0.0160172	5.76664e-06	0.0297509	0.0224799	0.19	0.332
	rs10898797	genus.Tyzzerella3.id.11335	C	T	0.12238	0.0274683	8.85446e-06	0.0124817	0.0285545	0.66	0.1571
	rs1232220	genus.Tyzzerella3.id.11335	G	T	-0.143869	0.031828	7.90792e-06	-0.00366486	0.0313339	0.91	0.1262
	rs17706273	genus.Tyzzerella3.id.11335	T	C	-0.140368	0.0274708	5.87816e-07	-0.0472508	0.0298677	0.11	0.1521
	rs191093	genus.Tyzzerella3.id.11335	G	A	0.159008	0.0353306	6.76393e-06	-0.0436303	0.0376133	0.25	0.07952
	rs4904512	genus.Tyzzerella3.id.11335	T	C	-0.117151	0.0250306	3.09269e-06	-0.0308456	0.0269395	0.25	0.1988
	rs55799124	genus.Tyzzerella3.id.11335	A	G	-0.11435	0.0238604	1.3355e-06	0.0091307	0.0246866	0.71	0.2068
	rs67476743	genus.Tyzzerella3.id.11335	T	G	0.132164	0.022208	3.74049e-09	-0.011442	0.0227414	0.61	0.2853
	rs6920448	genus.Tyzzerella3.id.11335	C	T	-0.141081	0.0305446	4.15376e-06	-0.0566776	0.0318277	0.075	0.1153
	rs7019909	genus.Tyzzerella3.id.11335	T	C	0.144156	0.0301626	1.7612e-06	-0.00604763	0.033886	0.86	0.1014
	rs7333521	genus.Tyzzerella3.id.11335	T	C	-0.207191	0.0453121	4.87602e-06	0.0715855	0.0457202	0.12	0.04274
	rs75091807	genus.Tyzzerella3.id.11335	G	T	-0.184966	0.0383029	1.70674e-06	0.00409553	0.0370539	0.91	0.09046
	rs7561370	genus.Tyzzerella3.id.11335	T	C	0.131341	0.0286292	1.51605e-06	0.0716679	0.0306841	0.02	0.1223
	rs10517600	genus.unknowngenus.id.1000000073	T	G	0.0626993	0.0139364	6.82768e-06	0.0235133	0.0206947	0.26	0.4642
	rs10904722	genus.unknowngenus.id.1000000073	C	T	-0.0672314	0.0147123	5.04837e-06	-0.0308086	0.0222639	0.17	0.2813
	rs118104867	genus.unknowngenus.id.1000000073	C	T	0.214464	0.0455098	3.43598e-06	-0.0162111	0.0476171	0.73	0.04871
	rs13409132	genus.unknowngenus.id.1000000073	A	G	-0.165419	0.0352154	4.37231e-06	0.0632465	0.0465118	0.17	0.04473
	rs17121075	genus.unknowngenus.id.1000000073	G	A	0.0769254	0.0172234	7.91417e-06	-0.0544418	0.0269048	0.043	0.168
	rs2191834	genus.unknowngenus.id.1000000073	G	T	0.0746375	0.0159136	2.50195e-06	-0.0129963	0.0236753	0.58	0.2396
	rs28691777	genus.unknowngenus.id.1000000073	C	T	0.137134	0.0266996	6.95697e-07	-0.0418445	0.0416192	0.31	0.07157
	rs34088226	genus.unknowngenus.id.1000000073	A	G	-0.117807	0.026924	7.66216e-06	-0.00383693	0.0409702	0.93	0.07058
	rs55682560	genus.unknowngenus.id.1000000073	C	T	-0.131519	0.0261319	4.97034e-07	0.044806	0.0387551	0.25	0.06958
	rs6588624	genus.unknowngenus.id.1000000073	G	A	-0.0662317	0.0138147	1.79287e-06	0.0139586	0.0207762	0.5	0.4712
	rs66714985	genus.unknowngenus.id.1000000073	A	C	0.116908	0.0252447	4.85334e-06	0.00120148	0.0402974	0.98	0.08449
	rs7226487	genus.unknowngenus.id.1000000073	A	G	-0.0643682	0.0138701	3.58282e-06	0.0134269	0.0208702	0.52	0.4761
	rs7538034	genus.unknowngenus.id.1000000073	T	G	-0.078598	0.0165982	2.36706e-06	0.00195055	0.0249402	0.94	0.2078
	rs7725895	genus.unknowngenus.id.1000000073	A	G	-0.116224	0.0240367	3.94356e-06	0.0121775	0.0420035	0.77	0.08946
	rs989682	genus.unknowngenus.id.1000000073	A	G	0.070194	0.0155364	6.8471e-06	0.0143914	0.0225514	0.52	0.2823
	rs11150282	genus.unknowngenus.id.1000001215	T	C	0.098235	0.0197127	7.36053e-07	0.0113319	0.0223349	0.61	0.3211
	rs113884518	genus.unknowngenus.id.1000001215	T	C	-0.20591	0.0455376	7.73987e-06	0.10971	0.0442602	0.013	0.04871
	rs28678345	genus.unknowngenus.id.1000001215	T	C	0.213083	0.0471377	8.05953e-06	0.00959507	0.0479642	0.84	0.04672
	rs367480	genus.unknowngenus.id.1000001215	G	A	-0.0841649	0.0185948	7.52418e-06	-0.0273794	0.0210155	0.19	0.4274
	rs4129395	genus.unknowngenus.id.1000001215	G	A	0.0904264	0.0185253	1.21742e-06	0.00731119	0.0208589	0.73	0.4264
	rs789069	genus.unknowngenus.id.1000001215	A	C	-0.10413	0.0234459	6.50003e-06	0.0269737	0.0277375	0.33	0.172
	rs79790072	genus.unknowngenus.id.1000001215	T	C	0.226103	0.0488017	3.5381e-06	-0.0175746	0.0457336	0.7	0.05666
	rs8028558	genus.unknowngenus.id.1000001215	A	G	0.08346	0.0188504	9.78236e-06	-0.00415851	0.0210627	0.84	0.4046
	rs9864379	genus.unknowngenus.id.1000001215	T	C	-0.160521	0.0292752	4.65873e-08	-0.0214217	0.0333702	0.52	0.1133
	rs11779863	genus.unknowngenus.id.1000005472	G	A	-0.0772768	0.0172171	6.68845e-06	-0.0312744	0.0252103	0.21	0.2068
	rs12566890	genus.unknowngenus.id.1000005472	T	G	-0.103134	0.0241775	8.11201e-06	-0.0549225	0.0389912	0.16	0.09543
	rs13100746	genus.unknowngenus.id.1000005472	C	T	0.0638979	0.0142685	7.28846e-06	0.00715168	0.0213249	0.74	0.4095
	rs17235252	genus.unknowngenus.id.1000005472	T	C	-0.122002	0.0255463	2.15879e-06	0.0478424	0.0355616	0.18	0.09443
	rs3932485	genus.unknowngenus.id.1000005472	C	T	0.0626209	0.0141623	9.92857e-06	-0.0315061	0.0211318	0.14	0.4284
	rs515984	genus.unknowngenus.id.1000005472	T	C	-0.0875451	0.0190685	6.61366e-06	0.0264511	0.0280704	0.35	0.174
	rs638542	genus.unknowngenus.id.1000005472	G	A	-0.070592	0.0157049	5.17285e-06	0.0272734	0.0228855	0.23	0.2863
	rs74603314	genus.unknowngenus.id.1000005472	T	C	0.230767	0.0489701	2.27641e-06	-0.100525	0.0497067	0.043	0.04573
	rs76373661	genus.unknowngenus.id.1000005472	G	A	0.0908218	0.0202986	5.15941e-06	0.00691876	0.0301607	0.82	0.1133
	rs7706512	genus.unknowngenus.id.1000005472	G	A	0.0657351	0.0138979	2.27207e-06	0.021281	0.0207299	0.3	0.496
	rs7801843	genus.unknowngenus.id.1000005472	A	G	-0.0869495	0.0194509	9.46882e-06	0.0367764	0.0297632	0.22	0.1292
	rs7853673	genus.unknowngenus.id.1000005472	G	A	-0.0624389	0.0139833	6.7325e-06	0.00751869	0.0208418	0.72	0.4861
	rs949341	genus.unknowngenus.id.1000005472	G	A	0.0656602	0.0147216	7.73282e-06	-0.0158436	0.0218945	0.47	0.3201
	rs10872669	genus.unknowngenus.id.1000005479	A	G	-0.123071	0.0275665	9.4901e-06	0.073546	0.0327438	0.025	0.1074
	rs12748533	genus.unknowngenus.id.1000005479	G	T	-0.0821108	0.0172701	2.59019e-06	-0.0130283	0.0228979	0.57	0.2972
	rs17043785	genus.unknowngenus.id.1000005479	T	C	-0.176187	0.0347133	5.11837e-07	0.0626346	0.0467901	0.18	0.05964
	rs61508842	genus.unknowngenus.id.1000005479	T	C	0.122574	0.0272389	7.82782e-06	0.0828254	0.0341585	0.015	0.1223
	rs689695	genus.unknowngenus.id.1000005479	C	A	0.0814578	0.0167057	1.28039e-06	-0.0380896	0.0215439	0.077	0.3658
	rs7217209	genus.unknowngenus.id.1000005479	C	T	0.0843019	0.0187308	8.42937e-06	0.00652702	0.0280876	0.82	0.173
	rs738193	genus.unknowngenus.id.1000005479	T	C	0.0847328	0.0165856	3.82163e-07	-0.0151513	0.0214972	0.48	0.3549
	rs78609301	genus.unknowngenus.id.1000005479	A	G	-0.0867065	0.0195709	7.09297e-06	-0.00731127	0.0258967	0.78	0.2167
	rs941000	genus.unknowngenus.id.1000005479	C	T	0.0850266	0.0163382	3.15557e-07	-0.0467894	0.020951	0.026	0.4085
	rs11251024	genus.unknowngenus.id.1000006162	G	A	0.104201	0.0206737	6.62801e-07	0.0231855	0.0218441	0.29	0.33
	rs11606187	genus.unknowngenus.id.1000006162	A	G	-0.154539	0.0326288	3.30586e-06	-0.0279334	0.0351666	0.43	0.1074
	rs13385922	genus.unknowngenus.id.1000006162	T	C	0.0929494	0.0201348	3.96829e-06	-0.0160934	0.0212193	0.45	0.4056
	rs166849	genus.unknowngenus.id.1000006162	G	A	0.0911053	0.0202239	7.73898e-06	-0.0510203	0.021049	0.015	0.3897
	rs2172426	genus.unknowngenus.id.1000006162	C	T	-0.10212	0.0198947	3.17425e-07	-0.0445104	0.0209915	0.034	0.4473
	rs267959	genus.unknowngenus.id.1000006162	A	G	0.0988612	0.0209676	2.61993e-06	0.0165489	0.0222824	0.46	0.3429
	rs4383094	genus.unknowngenus.id.1000006162	T	C	0.149188	0.0320662	4.28134e-06	0.0264468	0.032571	0.42	0.0964
	rs60583455	genus.unknowngenus.id.1000006162	T	C	0.108934	0.021177	2.59578e-07	-0.0220716	0.0214896	0.3	0.3757
	rs60775321	genus.unknowngenus.id.1000006162	T	C	-0.0962425	0.0213842	7.1046e-06	0.0135425	0.0225096	0.55	0.3012
	rs72671304	genus.unknowngenus.id.1000006162	T	C	0.172322	0.0370028	3.79578e-06	-0.00171164	0.0388632	0.96	0.06958
	rs7911787	genus.unknowngenus.id.1000006162	G	T	-0.223071	0.0470232	3.38824e-06	-0.0598843	0.0463263	0.2	0.06561
	rs8126061	genus.unknowngenus.id.1000006162	T	C	-0.159135	0.0351904	7.36334e-06	0.0389449	0.0383672	0.31	0.09543
	rs9542068	genus.unknowngenus.id.1000006162	T	C	0.0990709	0.0218149	6.52339e-06	0.0266328	0.0233247	0.25	0.3211
	rs1044939	genus.unknowngenus.id.1868	C	T	0.109022	0.0242017	7.01695e-06	0.000200072	0.0379828	1	0.1034
	rs115372687	genus.unknowngenus.id.1868	A	G	0.108994	0.0243264	9.12788e-06	0.00651369	0.0374709	0.86	0.08648
	rs11709800	genus.unknowngenus.id.1868	T	C	0.0879804	0.016634	1.48234e-07	0.00967705	0.0239435	0.69	0.2326
	rs12634544	genus.unknowngenus.id.1868	T	C	-0.0813051	0.015882	2.60324e-07	0.0480015	0.0243333	0.049	0.2545
	rs12930556	genus.unknowngenus.id.1868	C	T	0.064211	0.0139816	4.54295e-06	-0.0254295	0.0209567	0.22	0.4493
	rs138437711	genus.unknowngenus.id.1868	A	G	-0.087484	0.0192215	4.65993e-06	0.00726219	0.0277419	0.79	0.1799
	rs17291611	genus.unknowngenus.id.1868	A	G	-0.0905691	0.0190904	2.29784e-06	-0.0258751	0.0271286	0.34	0.173
	rs3010848	genus.unknowngenus.id.1868	G	A	-0.0696728	0.0146631	1.78295e-06	0.0209027	0.0220914	0.34	0.336
	rs35947731	genus.unknowngenus.id.1868	C	T	-0.131218	0.0288407	5.43191e-06	0.0279351	0.0401159	0.49	0.05964
	rs4848741	genus.unknowngenus.id.1868	A	G	-0.0682414	0.0149403	5.52765e-06	0.0505716	0.0217541	0.02	0.3479
	rs6595770	genus.unknowngenus.id.1868	G	T	-0.0851224	0.01769	1.98224e-06	0.0367322	0.0261914	0.16	0.1998
	rs72819830	genus.unknowngenus.id.1868	A	G	0.226767	0.0467216	1.6142e-06	0.0798172	0.0441999	0.071	0.04871
	rs111373036	genus.unknowngenus.id.2001	A	G	-0.0858259	0.0179766	1.70306e-06	-0.0199948	0.0255063	0.43	0.1948
	rs11140959	genus.unknowngenus.id.2001	A	G	0.190401	0.0432674	6.20124e-06	-0.0597599	0.0552837	0.28	0.05666
	rs12696594	genus.unknowngenus.id.2001	A	G	-0.0636249	0.0140502	6.10947e-06	-0.0090949	0.0206796	0.66	0.494
	rs2136103	genus.unknowngenus.id.2001	T	C	0.0754533	0.0154038	6.72529e-07	0.0315935	0.0220632	0.15	0.3042
	rs2599390	genus.unknowngenus.id.2001	G	A	0.094049	0.0198355	3.03424e-06	-0.0611194	0.0262708	0.02	0.17
	rs55736413	genus.unknowngenus.id.2001	C	T	0.158132	0.0357614	8.4481e-06	-0.0366664	0.0447834	0.41	0.0507
	rs58850151	genus.unknowngenus.id.2001	T	C	-0.0808936	0.018154	7.48337e-06	-0.00915635	0.0272653	0.74	0.2167
	rs6516833	genus.unknowngenus.id.2001	A	G	0.134075	0.0277636	2.33597e-06	0.0331847	0.0452948	0.46	0.05865
	rs7334707	genus.unknowngenus.id.2001	T	G	0.118994	0.0266494	6.25037e-06	-0.0657297	0.0429685	0.13	0.0785
	rs79929882	genus.unknowngenus.id.2001	A	G	-0.104457	0.0232394	5.91837e-06	-0.0273064	0.0293629	0.35	0.1372
	rs1032598	genus.unknowngenus.id.2041	G	A	-0.0886426	0.0189039	4.07584e-06	-0.0102826	0.0246849	0.68	0.2346
	rs11941716	genus.unknowngenus.id.2041	A	G	0.101243	0.0224414	9.0663e-06	-0.0212038	0.029506	0.47	0.161
	rs16843660	genus.unknowngenus.id.2041	A	G	0.234697	0.04907	1.75342e-06	-0.0170519	0.0492821	0.73	0.04573
	rs1962916	genus.unknowngenus.id.2041	A	G	0.0737876	0.0162232	6.13846e-06	0.0228571	0.021064	0.28	0.3936
	rs2336448	genus.unknowngenus.id.2041	T	C	0.0773742	0.0160883	1.42898e-06	0.0192329	0.0212672	0.37	0.3787
	rs249459	genus.unknowngenus.id.2041	A	G	0.0737341	0.0165018	8.1231e-06	-0.00418746	0.0218544	0.85	0.3618
	rs2651663	genus.unknowngenus.id.2041	A	G	-0.0762556	0.0168635	5.64147e-06	0.0170597	0.0218565	0.44	0.3459
	rs35703006	genus.unknowngenus.id.2041	G	T	0.0926669	0.0190779	9.00771e-07	0.0206844	0.0256681	0.42	0.2157
	rs553072	genus.unknowngenus.id.2041	G	A	0.109193	0.0230198	3.69096e-06	-0.00161894	0.0311209	0.96	0.1352
	rs6514318	genus.unknowngenus.id.2041	T	C	0.128198	0.0281765	5.3768e-06	-0.0328947	0.0370776	0.37	0.08449
	rs7187855	genus.unknowngenus.id.2041	A	C	0.199941	0.0418308	2.20601e-06	0.0106997	0.0472168	0.82	0.0497
	rs921383	genus.unknowngenus.id.2041	G	A	0.0723153	0.0159706	7.72897e-06	0.0214941	0.0208024	0.3	0.4493
	rs10200320	genus.unknowngenus.id.2071	C	T	0.0641139	0.0142769	5.66074e-06	0.0149968	0.0234	0.52	0.2873
	rs11195523	genus.unknowngenus.id.2071	A	C	0.0689278	0.0145351	2.40123e-06	0.0213493	0.024826	0.39	0.2485
	rs11684166	genus.unknowngenus.id.2071	A	G	-0.0769635	0.0168349	3.49119e-06	0.0237	0.0281949	0.4	0.1789
	rs11809762	genus.unknowngenus.id.2071	G	A	-0.0934634	0.0190198	1.68286e-06	-0.0188429	0.0323313	0.56	0.1262
	rs11904514	genus.unknowngenus.id.2071	G	A	-0.109498	0.0249839	7.89959e-06	0.0279345	0.0411805	0.5	0.0765
	rs12147596	genus.unknowngenus.id.2071	C	T	-0.0719818	0.0141609	2.86206e-07	-0.0103015	0.0230823	0.66	0.2684
	rs1455639	genus.unknowngenus.id.2071	G	A	0.0760307	0.0169831	7.83893e-06	0.0013418	0.0298757	0.96	0.1471
	rs16823675	genus.unknowngenus.id.2071	C	T	-0.0767515	0.0149973	2.33346e-07	-0.011747	0.0250994	0.64	0.2167
	rs17086536	genus.unknowngenus.id.2071	C	A	-0.100851	0.022432	3.36379e-06	0.0238761	0.0357993	0.5	0.09642
	rs2939766	genus.unknowngenus.id.2071	A	G	-0.0591611	0.013042	7.01143e-06	0.00247935	0.0215112	0.91	0.4085
	rs34985298	genus.unknowngenus.id.2071	G	A	-0.0623526	0.013772	8.33749e-06	0.0330407	0.0221899	0.14	0.2922
	rs35740166	genus.unknowngenus.id.2071	C	T	-0.112246	0.0226824	8.39977e-07	0.00650902	0.0370015	0.86	0.1074
	rs4644504	genus.unknowngenus.id.2071	T	C	-0.0969321	0.0216146	5.81965e-06	0.0780124	0.0367372	0.034	0.07853
	rs6007642	genus.unknowngenus.id.2071	C	T	-0.0791412	0.0177958	9.9554e-06	0.00992039	0.0304534	0.74	0.169
	rs72700702	genus.unknowngenus.id.2071	T	C	-0.0917261	0.0189005	1.59273e-06	0.0118274	0.0306117	0.7	0.1372
	rs76532867	genus.unknowngenus.id.2071	T	C	0.112353	0.0242364	2.55861e-06	0.003354	0.0377527	0.93	0.1054
	rs1035406	genus.unknowngenus.id.2755	G	A	-0.111241	0.025156	9.17532e-06	-0.0763387	0.0326595	0.019	0.0994
	rs11630875	genus.unknowngenus.id.2755	T	C	0.0925877	0.0204021	6.93481e-06	0.034214	0.0271208	0.21	0.1819
	rs13336560	genus.unknowngenus.id.2755	C	T	-0.0722586	0.0158485	5.29696e-06	0.0317162	0.0216718	0.14	0.4563
	rs1549633	genus.unknowngenus.id.2755	A	C	0.101844	0.0219252	3.39601e-06	0.0128208	0.0292696	0.66	0.1561
	rs2074723	genus.unknowngenus.id.2755	T	C	0.166302	0.0375751	8.75347e-06	-0.0531373	0.0461599	0.25	0.06759
	rs3730086	genus.unknowngenus.id.2755	A	G	0.0806746	0.0180043	8.64775e-06	0.129238	0.024582	1.5e-07	0.2386
	rs3754624	genus.unknowngenus.id.2755	C	T	0.0964478	0.0200589	2.15693e-06	0.0319498	0.0266379	0.23	0.162
	rs55876211	genus.unknowngenus.id.2755	C	T	-0.0914764	0.0196919	2.86654e-06	-0.0310416	0.0268126	0.25	0.172
	rs61933850	genus.unknowngenus.id.2755	G	A	0.165184	0.0361469	7.42875e-06	0.0263258	0.0420961	0.53	0.09046
	rs7098347	genus.unknowngenus.id.2755	G	A	0.0705089	0.0158542	7.36472e-06	-0.0149302	0.0211907	0.48	0.4225
	rs74354280	genus.unknowngenus.id.2755	C	T	-0.0903316	0.0205472	8.7006e-06	-0.0407021	0.0275095	0.14	0.1531
	rs76784716	genus.unknowngenus.id.2755	A	G	0.139756	0.0286444	8.43037e-07	0.0378746	0.0413766	0.36	0.07157
	rs9813022	genus.unknowngenus.id.2755	A	G	-0.0822798	0.016401	5.10261e-07	0.0173097	0.0227365	0.45	0.3022
	rs10060821	genus.unknowngenus.id.826	T	C	0.0624208	0.0140818	9.00351e-06	-0.0254049	0.0237453	0.28	0.2773
	rs10782329	genus.unknowngenus.id.826	C	T	0.0602791	0.0137552	7.89888e-06	0.0210408	0.0229944	0.36	0.2913
	rs11257188	genus.unknowngenus.id.826	A	C	-0.109509	0.0225832	1.84757e-06	-0.0687536	0.0433794	0.11	0.1004
	rs116151565	genus.unknowngenus.id.826	A	G	0.111567	0.024565	6.20451e-06	-0.0244095	0.0381645	0.52	0.09443
	rs13147561	genus.unknowngenus.id.826	A	G	-0.0993127	0.0227994	9.56832e-06	0.0209724	0.0373187	0.57	0.09742
	rs142372196	genus.unknowngenus.id.826	A	G	-0.0736201	0.0160907	5.43706e-06	0.0185685	0.0271897	0.49	0.1561
	rs55922055	genus.unknowngenus.id.826	T	C	-0.239699	0.0476043	2.27779e-07	-0.00225562	0.0480515	0.96	0.03976
	rs599752	genus.unknowngenus.id.826	C	T	-0.0630207	0.0137964	4.05511e-06	-0.0239096	0.0229811	0.3	0.2515
	rs6431586	genus.unknowngenus.id.826	A	G	-0.0954152	0.0205715	2.72211e-06	-0.0584571	0.0346191	0.091	0.1203
	rs66494181	genus.unknowngenus.id.826	T	G	0.0683789	0.0145098	2.43418e-06	-0.0142592	0.0248023	0.57	0.2594
	rs72846345	genus.unknowngenus.id.826	T	C	0.0877661	0.0190903	2.58479e-06	0.0329932	0.0321009	0.3	0.1282
	rs740358	genus.unknowngenus.id.826	G	T	-0.130157	0.0264763	9.18134e-07	0.085346	0.0422787	0.044	0.07455
	rs9571849	genus.unknowngenus.id.826	T	C	0.137141	0.0317376	8.11643e-06	0.018092	0.0491052	0.71	0.06561
	rs999857	genus.unknowngenus.id.826	G	A	0.0763115	0.0165827	5.23925e-06	0.0320793	0.0292145	0.27	0.1928
	rs10892421	genus.unknowngenus.id.959	C	T	-0.103858	0.0213953	1.38588e-06	0.0198126	0.0215032	0.36	0.3946
	rs115909738	genus.unknowngenus.id.959	A	C	-0.134627	0.0297761	6.49132e-06	0.00542548	0.0305832	0.86	0.1551
	rs11691923	genus.unknowngenus.id.959	G	A	-0.0923453	0.0206883	8.35281e-06	0.0360258	0.0207878	0.083	0.4563
	rs12261792	genus.unknowngenus.id.959	T	G	-0.113723	0.0256243	9.57331e-06	0.0265264	0.0263389	0.31	0.1869
	rs13165831	genus.unknowngenus.id.959	A	G	-0.120653	0.0243306	9.81018e-07	-0.00290656	0.0240289	0.9	0.2386
	rs1969793	genus.unknowngenus.id.959	G	A	0.102671	0.0218939	3.25688e-06	-0.00339887	0.0219841	0.88	0.3042
	rs2317372	genus.unknowngenus.id.959	C	T	-0.0946411	0.0210788	7.92994e-06	0.0269919	0.02108	0.2	0.4294
	rs2831909	genus.unknowngenus.id.959	T	C	0.132488	0.0306785	5.89797e-06	-0.0225391	0.0362943	0.53	0.1024
	rs4766410	genus.unknowngenus.id.959	C	T	0.0969305	0.0212237	5.33871e-06	0.0141078	0.0226982	0.53	0.4076
	rs66473610	genus.unknowngenus.id.959	T	G	0.181405	0.0401061	8.79131e-06	-0.0287071	0.0410793	0.48	0.07853
	rs75285799	genus.unknowngenus.id.959	T	C	0.132213	0.0275812	3.24795e-06	-0.0270859	0.0285902	0.34	0.1233
	rs9534068	genus.unknowngenus.id.959	A	G	0.098738	0.0211319	3.06718e-06	-0.0147556	0.0215742	0.49	0.3549
	rs11141494	genus.Veillonella.id.2198	G	A	-0.0783421	0.0174393	9.74642e-06	-0.0236092	0.025162	0.35	0.1948
	rs1882878	genus.Veillonella.id.2198	A	G	-0.0768966	0.0163908	2.98089e-06	-0.0107233	0.0236272	0.65	0.3062
	rs2013594	genus.Veillonella.id.2198	T	C	-0.0720698	0.0155153	3.42129e-06	-0.00100222	0.0221822	0.96	0.3579
	rs55807413	genus.Veillonella.id.2198	A	G	0.107329	0.0237633	5.51435e-06	-0.0278509	0.0311539	0.37	0.09742
	rs62376424	genus.Veillonella.id.2198	C	T	-0.0762216	0.0163499	3.65453e-06	-0.00028925	0.0219622	0.99	0.334
	rs6656807	genus.Veillonella.id.2198	A	G	0.0703062	0.0153954	5.49694e-06	-0.00593688	0.0214395	0.78	0.4245
	rs7359080	genus.Veillonella.id.2198	C	A	-0.135391	0.030352	7.39902e-06	0.0605287	0.0346067	0.08	0.1272
	rs742016	genus.Veillonella.id.2198	A	G	-0.0688571	0.0149769	4.65692e-06	-0.0243456	0.020988	0.25	0.4235
	rs11899949	genus.Victivallis.id.2256	G	A	0.130568	0.0276239	2.7671e-06	0.0144156	0.0237066	0.54	0.2773
	rs12512543	genus.Victivallis.id.2256	A	C	-0.178036	0.0374344	2.5413e-06	0.0295345	0.0317919	0.35	0.1213
	rs173120	genus.Victivallis.id.2256	T	C	0.13381	0.0290127	7.65253e-06	0.0336068	0.0241869	0.16	0.2455
	rs1882775	genus.Victivallis.id.2256	A	G	-0.13827	0.031273	8.72833e-06	0.0385897	0.0260553	0.14	0.2237
	rs2546432	genus.Victivallis.id.2256	T	C	-0.110803	0.0249655	9.93269e-06	0.0199979	0.0208215	0.34	0.4662
	rs342302	genus.Victivallis.id.2256	A	G	-0.152754	0.0351572	8.15946e-06	-0.0103594	0.029017	0.72	0.159
	rs4764863	genus.Victivallis.id.2256	G	A	0.121561	0.0246058	8.2222e-07	0.00427998	0.0206463	0.84	0.5
	rs4895919	genus.Victivallis.id.2256	T	C	-0.116918	0.0247515	2.75199e-06	-0.0183079	0.0207304	0.38	0.4821
	rs56349194	genus.Victivallis.id.2256	A	G	-0.158501	0.0315231	6.25748e-07	-0.0251951	0.0273673	0.36	0.16
	rs911666	genus.Victivallis.id.2256	T	C	-0.118576	0.0263146	7.65252e-06	-0.0509855	0.022013	0.021	0.3052
	MR, Mendelian randomization; PhenoageAccel, Phenoage Acceleration; SNP, single nucleotide polymorphism; se, standard error; MAF, minor allele frequency

## Sheet: Table_S3
	Supplementary Table 3. Full result of MR estimates for the association between gut microbiota and BioageAccel
	outcome	exposure	method	no. of snp	R2	F_statistic	beta	se	P-value	q-value	Power
	BioageAccel	genus..Clostridiuminnocuumgroup.id.14397	Inverse variance weighted	9	0.0492355	76.2738	0.00596419	0.0282057	0.832534	0.940728	0.034
	BioageAccel	genus..Clostridiuminnocuumgroup.id.14397	Maximum likelihood	9	0.0492355	76.2738	0.00628992	0.0287798	0.826998	0.718939
	BioageAccel	genus..Clostridiuminnocuumgroup.id.14397	MR Egger	9	0.0492355	76.2738	-0.144095	0.143626	0.349144	0.858632
	BioageAccel	genus..Clostridiuminnocuumgroup.id.14397	Weighted median	9	0.0492355	76.2738	0.0259434	0.0396569	0.512984	0.987669
	BioageAccel	genus..Clostridiuminnocuumgroup.id.14397	Weighted mode	9	0.0492355	76.2738	0.0375465	0.0622555	0.563143	0.993343
	BioageAccel	genus..Eubacteriumbrachygroup.id.11296	Inverse variance weighted	10	0.0515562	72.0525	-0.0619505	0.0295847	0.0362598	0.774199	0.272
	BioageAccel	genus..Eubacteriumbrachygroup.id.11296	Maximum likelihood	10	0.0515562	72.0525	-0.0656825	0.0275346	0.0170582	0.286668
	BioageAccel	genus..Eubacteriumbrachygroup.id.11296	MR Egger	10	0.0515562	72.0525	0.0792026	0.108959	0.488007	0.858632
	BioageAccel	genus..Eubacteriumbrachygroup.id.11296	Weighted median	10	0.0515562	72.0525	-0.0963531	0.0368545	0.00893787	0.965522
	BioageAccel	genus..Eubacteriumbrachygroup.id.11296	Weighted mode	10	0.0515562	72.0525	-0.11576	0.0645044	0.106293	0.993343
	BioageAccel	genus..Eubacteriumcoprostanoligenesgroup.id.11375	Inverse variance weighted	13	0.0170132	17.6432	0.0644058	0.0532155	0.22617	0.880357	0.114
	BioageAccel	genus..Eubacteriumcoprostanoligenesgroup.id.11375	Maximum likelihood	13	0.0170132	17.6432	0.0682011	0.0488508	0.162682	0.605606
	BioageAccel	genus..Eubacteriumcoprostanoligenesgroup.id.11375	MR Egger	13	0.0170132	17.6432	0.324582	0.2075	0.146054	0.858632
	BioageAccel	genus..Eubacteriumcoprostanoligenesgroup.id.11375	Weighted median	13	0.0170132	17.6432	0.0898782	0.068137	0.187143	0.987669
	BioageAccel	genus..Eubacteriumcoprostanoligenesgroup.id.11375	Weighted mode	13	0.0170132	17.6432	0.0956398	0.110307	0.40293	0.993343
	BioageAccel	genus..Eubacteriumeligensgroup.id.14372	Inverse variance weighted	7	0.00987654	18.8928	0.0295403	0.0582374	0.611987	0.880357	0.054
	BioageAccel	genus..Eubacteriumeligensgroup.id.14372	Maximum likelihood	7	0.00987654	18.8928	0.0304712	0.0591712	0.606576	0.660873
	BioageAccel	genus..Eubacteriumeligensgroup.id.14372	MR Egger	7	0.00987654	18.8928	0.101912	0.233703	0.680966	0.858632
	BioageAccel	genus..Eubacteriumeligensgroup.id.14372	Weighted median	7	0.00987654	18.8928	0.0149483	0.0766457	0.845369	0.987669
	BioageAccel	genus..Eubacteriumeligensgroup.id.14372	Weighted mode	7	0.00987654	18.8928	0.0103106	0.100652	0.921747	0.993343
	BioageAccel	genus..Eubacteriumfissicatenagroup.id.14373	Inverse variance weighted	9	0.0500744	77.642	-0.00886858	0.0478564	0.852981	0.940728	0.04
	BioageAccel	genus..Eubacteriumfissicatenagroup.id.14373	Maximum likelihood	9	0.0500744	77.642	-0.0092097	0.0289974	0.750785	0.702436
	BioageAccel	genus..Eubacteriumfissicatenagroup.id.14373	MR Egger	9	0.0500744	77.642	0.199663	0.260829	0.468996	0.858632
	BioageAccel	genus..Eubacteriumfissicatenagroup.id.14373	Weighted median	9	0.0500744	77.642	0.0100911	0.0419344	0.809835	0.987669
	BioageAccel	genus..Eubacteriumfissicatenagroup.id.14373	Weighted mode	9	0.0500744	77.642	0.0188015	0.0492054	0.712335	0.993343
	BioageAccel	genus..Eubacteriumhalliigroup.id.11338	Inverse variance weighted	16	0.0282151	24.0422	-0.00939373	0.0480436	0.844982	0.940728	0.033
	BioageAccel	genus..Eubacteriumhalliigroup.id.11338	Maximum likelihood	16	0.0282151	24.0422	-0.00994584	0.0381217	0.794172	0.702436
	BioageAccel	genus..Eubacteriumhalliigroup.id.11338	MR Egger	16	0.0282151	24.0422	-0.145209	0.0951983	0.149446	0.858632
	BioageAccel	genus..Eubacteriumhalliigroup.id.11338	Weighted median	16	0.0282151	24.0422	-0.107082	0.0554098	0.0532911	0.987669
	BioageAccel	genus..Eubacteriumhalliigroup.id.11338	Weighted mode	16	0.0282151	24.0422	-0.136458	0.0805434	0.11088	0.993343
	BioageAccel	genus..Eubacteriumnodatumgroup.id.11297	Inverse variance weighted	11	0.0715274	92.8234	-0.0116102	0.022476	0.605463	0.880357	0.048
	BioageAccel	genus..Eubacteriumnodatumgroup.id.11297	Maximum likelihood	11	0.0715274	92.8234	-0.0119814	0.0228963	0.600773	0.660873
	BioageAccel	genus..Eubacteriumnodatumgroup.id.11297	MR Egger	11	0.0715274	92.8234	-0.0203774	0.0987532	0.841112	0.858632
	BioageAccel	genus..Eubacteriumnodatumgroup.id.11297	Weighted median	11	0.0715274	92.8234	0.00969848	0.0308228	0.753025	0.987669
	BioageAccel	genus..Eubacteriumnodatumgroup.id.11297	Weighted mode	11	0.0715274	92.8234	0.0353566	0.0478736	0.477161	0.993343
	BioageAccel	genus..Eubacteriumoxidoreducensgroup.id.11339	Inverse variance weighted	5	0.0226574	61.4805	0.0419274	0.0729099	0.565252	0.880357	0.146
	BioageAccel	genus..Eubacteriumoxidoreducensgroup.id.11339	Maximum likelihood	5	0.0226574	61.4805	0.046926	0.043668	0.28255	0.605606
	BioageAccel	genus..Eubacteriumoxidoreducensgroup.id.11339	MR Egger	5	0.0226574	61.4805	0.140195	0.268075	0.637165	0.858632
	BioageAccel	genus..Eubacteriumoxidoreducensgroup.id.11339	Weighted median	5	0.0226574	61.4805	-0.00302735	0.0635677	0.962016	0.987669
	BioageAccel	genus..Eubacteriumoxidoreducensgroup.id.11339	Weighted mode	5	0.0226574	61.4805	-0.0107077	0.079095	0.898853	0.993343
	BioageAccel	genus..Eubacteriumrectalegroup.id.14374	Inverse variance weighted	8	0.0109099	18.2785	0.195448	0.083149	0.0187444	0.483244	0.706
	BioageAccel	genus..Eubacteriumrectalegroup.id.14374	Maximum likelihood	8	0.0109099	18.2785	0.211713	0.0634363	0.000845624	0.0284219
	BioageAccel	genus..Eubacteriumrectalegroup.id.14374	MR Egger	8	0.0109099	18.2785	0.449529	0.300173	0.184893	0.858632
	BioageAccel	genus..Eubacteriumrectalegroup.id.14374	Weighted median	8	0.0109099	18.2785	0.12496	0.0911988	0.170626	0.987669
	BioageAccel	genus..Eubacteriumrectalegroup.id.14374	Weighted mode	8	0.0109099	18.2785	0.0504209	0.136069	0.721929	0.993343
	BioageAccel	genus..Eubacteriumruminantiumgroup.id.11340	Inverse variance weighted	18	0.0548949	42.7461	0.0298459	0.0266907	0.263476	0.880357	0.076
	BioageAccel	genus..Eubacteriumruminantiumgroup.id.11340	Maximum likelihood	18	0.0548949	42.7461	0.031327	0.0272269	0.249902	0.605606
	BioageAccel	genus..Eubacteriumruminantiumgroup.id.11340	MR Egger	18	0.0548949	42.7461	0.100273	0.0964022	0.313734	0.858632
	BioageAccel	genus..Eubacteriumruminantiumgroup.id.11340	Weighted median	18	0.0548949	42.7461	0.0312883	0.0379355	0.409498	0.987669
	BioageAccel	genus..Eubacteriumruminantiumgroup.id.11340	Weighted mode	18	0.0548949	42.7461	0.0172451	0.0653007	0.794888	0.993343
	BioageAccel	genus..Eubacteriumventriosumgroup.id.11341	Inverse variance weighted	15	0.0228344	20.6417	-0.0517153	0.0552321	0.349105	0.880357	0.09
	BioageAccel	genus..Eubacteriumventriosumgroup.id.11341	Maximum likelihood	15	0.0228344	20.6417	-0.0526842	0.043315	0.22387	0.605606
	BioageAccel	genus..Eubacteriumventriosumgroup.id.11341	MR Egger	15	0.0228344	20.6417	-0.411346	0.239467	0.109552	0.858632
	BioageAccel	genus..Eubacteriumventriosumgroup.id.11341	Weighted median	15	0.0228344	20.6417	-0.0751989	0.0630062	0.232667	0.987669
	BioageAccel	genus..Eubacteriumventriosumgroup.id.11341	Weighted mode	15	0.0228344	20.6417	-0.0975577	0.121931	0.437017	0.993343
	BioageAccel	genus..Eubacteriumxylanophilumgroup.id.14375	Inverse variance weighted	9	0.0160317	23.9977	-0.075796	0.0490228	0.122071	0.880357	0.16
	BioageAccel	genus..Eubacteriumxylanophilumgroup.id.14375	Maximum likelihood	9	0.0160317	23.9977	-0.078623	0.0501403	0.116867	0.605606
	BioageAccel	genus..Eubacteriumxylanophilumgroup.id.14375	MR Egger	9	0.0160317	23.9977	0.0312067	0.152986	0.84417	0.858632
	BioageAccel	genus..Eubacteriumxylanophilumgroup.id.14375	Weighted median	9	0.0160317	23.9977	-0.0747742	0.0673309	0.266763	0.987669
	BioageAccel	genus..Eubacteriumxylanophilumgroup.id.14375	Weighted mode	9	0.0160317	23.9977	-0.0911677	0.108063	0.423369	0.993343
	BioageAccel	genus..Ruminococcusgauvreauiigroup.id.11342	Inverse variance weighted	12	0.0199831	22.5196	-0.0269369	0.051903	0.603771	0.880357	0.053
	BioageAccel	genus..Ruminococcusgauvreauiigroup.id.11342	Maximum likelihood	12	0.0199831	22.5196	-0.028462	0.04415	0.519143	0.660873
	BioageAccel	genus..Ruminococcusgauvreauiigroup.id.11342	MR Egger	12	0.0199831	22.5196	0.241205	0.216471	0.29123	0.858632
	BioageAccel	genus..Ruminococcusgauvreauiigroup.id.11342	Weighted median	12	0.0199831	22.5196	-0.0459648	0.0587284	0.433823	0.987669
	BioageAccel	genus..Ruminococcusgauvreauiigroup.id.11342	Weighted mode	12	0.0199831	22.5196	-0.0646471	0.0994674	0.529075	0.993343
	BioageAccel	genus..Ruminococcusgnavusgroup.id.14376	Inverse variance weighted	12	0.0407876	46.9619	-0.0281059	0.0296805	0.343665	0.880357	0.073
	BioageAccel	genus..Ruminococcusgnavusgroup.id.14376	Maximum likelihood	12	0.0407876	46.9619	-0.0284865	0.0301392	0.344575	0.610399
	BioageAccel	genus..Ruminococcusgnavusgroup.id.14376	MR Egger	12	0.0407876	46.9619	-0.0483212	0.132863	0.723659	0.858632
	BioageAccel	genus..Ruminococcusgnavusgroup.id.14376	Weighted median	12	0.0407876	46.9619	0.00794389	0.0388201	0.837859	0.987669
	BioageAccel	genus..Ruminococcusgnavusgroup.id.14376	Weighted mode	12	0.0407876	46.9619	0.0163102	0.0667077	0.811342	0.993343
	BioageAccel	genus..Ruminococcustorquesgroup.id.14377	Inverse variance weighted	9	0.0129682	19.3517	0.0142636	0.052863	0.787297	0.931876	0.037
	BioageAccel	genus..Ruminococcustorquesgroup.id.14377	Maximum likelihood	9	0.0129682	19.3517	0.0148671	0.0539671	0.782943	0.702436
	BioageAccel	genus..Ruminococcustorquesgroup.id.14377	MR Egger	9	0.0129682	19.3517	0.0875511	0.140403	0.552678	0.858632
	BioageAccel	genus..Ruminococcustorquesgroup.id.14377	Weighted median	9	0.0129682	19.3517	-0.00727095	0.0723789	0.919982	0.987669
	BioageAccel	genus..Ruminococcustorquesgroup.id.14377	Weighted mode	9	0.0129682	19.3517	-0.0849921	0.127233	0.522931	0.993343
	BioageAccel	genus.Actinomyces.id.423	Inverse variance weighted	7	0.0240227	46.619	0.0326052	0.0401075	0.41625	0.880357	0.088
	BioageAccel	genus.Actinomyces.id.423	Maximum likelihood	7	0.0240227	46.619	0.0336453	0.0407707	0.40924	0.65499
	BioageAccel	genus.Actinomyces.id.423	MR Egger	7	0.0240227	46.619	0.214697	0.106406	0.0996616	0.858632
	BioageAccel	genus.Actinomyces.id.423	Weighted median	7	0.0240227	46.619	0.030811	0.0505783	0.542409	0.987669
	BioageAccel	genus.Actinomyces.id.423	Weighted mode	7	0.0240227	46.619	0.0694641	0.0745724	0.387542	0.993343
	BioageAccel	genus.Adlercreutzia.id.812	Inverse variance weighted	8	0.020216	34.1917	0.150114	0.0424497	0.000405802	0.0259952	0.724
	BioageAccel	genus.Adlercreutzia.id.812	Maximum likelihood	8	0.020216	34.1917	0.155269	0.0448294	0.000533093	0.0268763
	BioageAccel	genus.Adlercreutzia.id.812	MR Egger	8	0.020216	34.1917	-0.064545	0.191406	0.747438	0.858632
	BioageAccel	genus.Adlercreutzia.id.812	Weighted median	8	0.020216	34.1917	0.137264	0.0562861	0.0147408	0.965522
	BioageAccel	genus.Adlercreutzia.id.812	Weighted mode	8	0.020216	34.1917	0.108202	0.0864516	0.250921	0.993343
	BioageAccel	genus.Akkermansia.id.4037	Inverse variance weighted	11	0.022779	28.0864	0.0536459	0.054194	0.322229	0.880357	0.12
	BioageAccel	genus.Akkermansia.id.4037	Maximum likelihood	11	0.022779	28.0864	0.0572192	0.0416436	0.169435	0.605606
	BioageAccel	genus.Akkermansia.id.4037	MR Egger	11	0.022779	28.0864	0.146972	0.196484	0.473547	0.858632
	BioageAccel	genus.Akkermansia.id.4037	Weighted median	11	0.022779	28.0864	0.117592	0.0574599	0.0407064	0.987669
	BioageAccel	genus.Akkermansia.id.4037	Weighted mode	11	0.022779	28.0864	0.146027	0.0912563	0.14064	0.993343
	BioageAccel	genus.Alistipes.id.968	Inverse variance weighted	14	0.0166189	15.9957	0.0995775	0.0711771	0.16181	0.880357	0.204
	BioageAccel	genus.Alistipes.id.968	Maximum likelihood	14	0.0166189	15.9957	0.112832	0.0506744	0.0259731	0.37413
	BioageAccel	genus.Alistipes.id.968	MR Egger	14	0.0166189	15.9957	0.453251	0.341946	0.209685	0.858632
	BioageAccel	genus.Alistipes.id.968	Weighted median	14	0.0166189	15.9957	0.124518	0.0726109	0.0863706	0.987669
	BioageAccel	genus.Alistipes.id.968	Weighted mode	14	0.0166189	15.9957	0.141607	0.138401	0.324892	0.993343
	BioageAccel	genus.Allisonella.id.2174	Inverse variance weighted	8	0.0546949	95.8806	-0.00694962	0.0255208	0.785382	0.931876	0.038
	BioageAccel	genus.Allisonella.id.2174	Maximum likelihood	8	0.0546949	95.8806	-0.00691436	0.0256493	0.787489	0.702436
	BioageAccel	genus.Allisonella.id.2174	MR Egger	8	0.0546949	95.8806	-0.0873851	0.172097	0.629737	0.858632
	BioageAccel	genus.Allisonella.id.2174	Weighted median	8	0.0546949	95.8806	0.00295561	0.0305995	0.923052	0.987669
	BioageAccel	genus.Allisonella.id.2174	Weighted mode	8	0.0546949	95.8806	0.017168	0.0468892	0.725076	0.993343
	BioageAccel	genus.Alloprevotella.id.961	Inverse variance weighted	6	0.0417896	96.3757	0.0289355	0.0299107	0.333345	0.880357	0.117
	BioageAccel	genus.Alloprevotella.id.961	Maximum likelihood	6	0.0417896	96.3757	0.0298515	0.0304846	0.327466	0.605606
	BioageAccel	genus.Alloprevotella.id.961	MR Egger	6	0.0417896	96.3757	-0.40026	0.278045	0.223406	0.858632
	BioageAccel	genus.Alloprevotella.id.961	Weighted median	6	0.0417896	96.3757	0.0248865	0.0378341	0.510679	0.987669
	BioageAccel	genus.Alloprevotella.id.961	Weighted mode	6	0.0417896	96.3757	0.0241515	0.0507529	0.654236	0.993343
	BioageAccel	genus.Anaerofilum.id.2053	Inverse variance weighted	11	0.050361	63.8985	-0.00719833	0.0274067	0.792821	0.931876	0.035
	BioageAccel	genus.Anaerofilum.id.2053	Maximum likelihood	11	0.050361	63.8985	-0.00732967	0.0276449	0.790904	0.702436
	BioageAccel	genus.Anaerofilum.id.2053	MR Egger	11	0.050361	63.8985	0.0994966	0.138648	0.491197	0.858632
	BioageAccel	genus.Anaerofilum.id.2053	Weighted median	11	0.050361	63.8985	-0.0202584	0.036123	0.574922	0.987669
	BioageAccel	genus.Anaerofilum.id.2053	Weighted mode	11	0.050361	63.8985	-0.0200244	0.0537191	0.717106	0.993343
	BioageAccel	genus.Anaerostipes.id.1991	Inverse variance weighted	13	0.0183012	19.0038	0.085155	0.0558589	0.127392	0.880357	0.18
	BioageAccel	genus.Anaerostipes.id.1991	Maximum likelihood	13	0.0183012	19.0038	0.0906134	0.0475931	0.056921	0.576781
	BioageAccel	genus.Anaerostipes.id.1991	MR Egger	13	0.0183012	19.0038	0.0358343	0.196104	0.858334	0.858632
	BioageAccel	genus.Anaerostipes.id.1991	Weighted median	13	0.0183012	19.0038	0.10919	0.0626094	0.0811621	0.987669
	BioageAccel	genus.Anaerostipes.id.1991	Weighted mode	13	0.0183012	19.0038	0.115904	0.101545	0.275965	0.993343
	BioageAccel	genus.Anaerotruncus.id.2054	Inverse variance weighted	13	0.0185437	19.2604	0.0239586	0.0467625	0.608408	0.880357	0.047
	BioageAccel	genus.Anaerotruncus.id.2054	Maximum likelihood	13	0.0185437	19.2604	0.0255052	0.0466262	0.584369	0.660873
	BioageAccel	genus.Anaerotruncus.id.2054	MR Egger	13	0.0185437	19.2604	0.0414742	0.153912	0.792559	0.858632
	BioageAccel	genus.Anaerotruncus.id.2054	Weighted median	13	0.0185437	19.2604	0.0310925	0.0647671	0.63118	0.987669
	BioageAccel	genus.Anaerotruncus.id.2054	Weighted mode	13	0.0185437	19.2604	0.0425353	0.116159	0.720605	0.993343
	BioageAccel	genus.Bacteroides.id.918	Inverse variance weighted	9	0.0110392	16.4409	-0.0163516	0.0569615	0.774064	0.931876	0.037
	BioageAccel	genus.Bacteroides.id.918	Maximum likelihood	9	0.0110392	16.4409	-0.0166023	0.0574916	0.772751	0.702436
	BioageAccel	genus.Bacteroides.id.918	MR Egger	9	0.0110392	16.4409	0.172487	0.299942	0.583249	0.858632
	BioageAccel	genus.Bacteroides.id.918	Weighted median	9	0.0110392	16.4409	0.0275432	0.0729932	0.705921	0.987669
	BioageAccel	genus.Bacteroides.id.918	Weighted mode	9	0.0110392	16.4409	0.0587177	0.108429	0.602891	0.993343
	BioageAccel	genus.Barnesiella.id.944	Inverse variance weighted	14	0.0234546	22.7329	-0.00321227	0.0550602	0.953477	0.9771	0.028
	BioageAccel	genus.Barnesiella.id.944	Maximum likelihood	14	0.0234546	22.7329	-0.00334568	0.0412486	0.935354	0.760591
	BioageAccel	genus.Barnesiella.id.944	MR Egger	14	0.0234546	22.7329	0.28207	0.173483	0.129922	0.858632
	BioageAccel	genus.Barnesiella.id.944	Weighted median	14	0.0234546	22.7329	-0.00410399	0.0595772	0.945081	0.987669
	BioageAccel	genus.Barnesiella.id.944	Weighted mode	14	0.0234546	22.7329	0.00293055	0.0846211	0.9729	0.993343
	BioageAccel	genus.Bifidobacterium.id.436	Inverse variance weighted	12	0.0213984	24.1495	-0.0218461	0.0434504	0.615117	0.880357	0.047
	BioageAccel	genus.Bifidobacterium.id.436	Maximum likelihood	12	0.0213984	24.1495	-0.0222487	0.0437938	0.611429	0.660873
	BioageAccel	genus.Bifidobacterium.id.436	MR Egger	12	0.0213984	24.1495	-0.0544117	0.116472	0.650394	0.858632
	BioageAccel	genus.Bifidobacterium.id.436	Weighted median	12	0.0213984	24.1495	-0.0507904	0.0579295	0.380616	0.987669
	BioageAccel	genus.Bifidobacterium.id.436	Weighted mode	12	0.0213984	24.1495	-0.0645035	0.0802685	0.43865	0.993343
	BioageAccel	genus.Bilophila.id.3170	Inverse variance weighted	12	0.0198875	22.4097	0.0876161	0.0431488	0.0423001	0.774199	0.215
	BioageAccel	genus.Bilophila.id.3170	Maximum likelihood	12	0.0198875	22.4097	0.0908561	0.0443865	0.0406647	0.512536
	BioageAccel	genus.Bilophila.id.3170	MR Egger	12	0.0198875	22.4097	-0.205385	0.192163	0.310276	0.858632
	BioageAccel	genus.Bilophila.id.3170	Weighted median	12	0.0198875	22.4097	0.0969649	0.0570506	0.0892009	0.987669
	BioageAccel	genus.Bilophila.id.3170	Weighted mode	12	0.0198875	22.4097	0.0945198	0.089139	0.311707	0.993343
	BioageAccel	genus.Blautia.id.1992	Inverse variance weighted	11	0.0152351	18.6409	-0.0726485	0.0490681	0.138723	0.880357	0.127
	BioageAccel	genus.Blautia.id.1992	Maximum likelihood	11	0.0152351	18.6409	-0.0724443	0.0489948	0.139244	0.605606
	BioageAccel	genus.Blautia.id.1992	MR Egger	11	0.0152351	18.6409	0.0162395	0.118791	0.894272	0.858632
	BioageAccel	genus.Blautia.id.1992	Weighted median	11	0.0152351	18.6409	-0.107663	0.0654726	0.100095	0.987669
	BioageAccel	genus.Blautia.id.1992	Weighted mode	11	0.0152351	18.6409	-0.101093	0.0858623	0.266305	0.993343
	BioageAccel	genus.Butyricicoccus.id.2055	Inverse variance weighted	8	0.0183275	30.938	-0.0594765	0.0705684	0.399329	0.880357	0.137
	BioageAccel	genus.Butyricicoccus.id.2055	Maximum likelihood	8	0.0183275	30.938	-0.068414	0.0510244	0.179982	0.605606
	BioageAccel	genus.Butyricicoccus.id.2055	MR Egger	8	0.0183275	30.938	0.0197094	0.131711	0.885951	0.858632
	BioageAccel	genus.Butyricicoccus.id.2055	Weighted median	8	0.0183275	30.938	-0.030315	0.0818492	0.711102	0.987669
	BioageAccel	genus.Butyricicoccus.id.2055	Weighted mode	8	0.0183275	30.938	-0.192534	0.178426	0.31633	0.993343
	BioageAccel	genus.Butyricimonas.id.945	Inverse variance weighted	13	0.0286977	30.1183	-0.0274272	0.050826	0.589453	0.880357	0.059
	BioageAccel	genus.Butyricimonas.id.945	Maximum likelihood	13	0.0286977	30.1183	-0.029603	0.0380914	0.437066	0.660873
	BioageAccel	genus.Butyricimonas.id.945	MR Egger	13	0.0286977	30.1183	0.144425	0.168966	0.410916	0.858632
	BioageAccel	genus.Butyricimonas.id.945	Weighted median	13	0.0286977	30.1183	-0.0387484	0.0538556	0.471841	0.987669
	BioageAccel	genus.Butyricimonas.id.945	Weighted mode	13	0.0286977	30.1183	-0.0507355	0.0927726	0.594484	0.993343
	BioageAccel	genus.Butyrivibrio.id.1993	Inverse variance weighted	15	0.0954818	93.2455	0.0110337	0.0230691	0.632446	0.890412	0.046
	BioageAccel	genus.Butyrivibrio.id.1993	Maximum likelihood	15	0.0954818	93.2455	0.0118385	0.0202428	0.558664	0.660873
	BioageAccel	genus.Butyrivibrio.id.1993	MR Egger	15	0.0954818	93.2455	0.0891	0.104384	0.408792	0.858632
	BioageAccel	genus.Butyrivibrio.id.1993	Weighted median	15	0.0954818	93.2455	0.0349658	0.0283504	0.217448	0.987669
	BioageAccel	genus.Butyrivibrio.id.1993	Weighted mode	15	0.0954818	93.2455	0.0522393	0.0509928	0.323002	0.993343
	BioageAccel	genus.CandidatusSoleaferrea.id.11350	Inverse variance weighted	10	0.0360773	49.6103	0.0255104	0.040455	0.528312	0.880357	0.07
	BioageAccel	genus.CandidatusSoleaferrea.id.11350	Maximum likelihood	10	0.0360773	49.6103	0.0286305	0.0341535	0.401869	0.653567
	BioageAccel	genus.CandidatusSoleaferrea.id.11350	MR Egger	10	0.0360773	49.6103	-0.571348	0.397464	0.188518	0.858632
	BioageAccel	genus.CandidatusSoleaferrea.id.11350	Weighted median	10	0.0360773	49.6103	0.0373379	0.0482056	0.438602	0.987669
	BioageAccel	genus.CandidatusSoleaferrea.id.11350	Weighted mode	10	0.0360773	49.6103	0.0309877	0.083748	0.719932	0.993343
	BioageAccel	genus.Catenibacterium.id.2153	Inverse variance weighted	5	0.0328215	89.9965	-0.0358039	0.0328184	0.275285	0.880357	0.143
	BioageAccel	genus.Catenibacterium.id.2153	Maximum likelihood	5	0.0328215	89.9965	-0.035887	0.0330429	0.277446	0.605606
	BioageAccel	genus.Catenibacterium.id.2153	MR Egger	5	0.0328215	89.9965	-0.137837	0.295334	0.672505	0.858632
	BioageAccel	genus.Catenibacterium.id.2153	Weighted median	5	0.0328215	89.9965	-0.0313555	0.0415467	0.450426	0.987669
	BioageAccel	genus.Catenibacterium.id.2153	Weighted mode	5	0.0328215	89.9965	-0.0325175	0.0481832	0.536755	0.993343
	BioageAccel	genus.ChristensenellaceaeR.7group.id.11283	Inverse variance weighted	10	0.0134971	18.1352	0.0494743	0.0531451	0.351891	0.880357	0.085
	BioageAccel	genus.ChristensenellaceaeR.7group.id.11283	Maximum likelihood	10	0.0134971	18.1352	0.0507443	0.053742	0.345058	0.610399
	BioageAccel	genus.ChristensenellaceaeR.7group.id.11283	MR Egger	10	0.0134971	18.1352	0.0658411	0.158853	0.689414	0.858632
	BioageAccel	genus.ChristensenellaceaeR.7group.id.11283	Weighted median	10	0.0134971	18.1352	0.0352374	0.0658627	0.59264	0.987669
	BioageAccel	genus.ChristensenellaceaeR.7group.id.11283	Weighted mode	10	0.0134971	18.1352	0.0165853	0.112361	0.885906	0.993343
	BioageAccel	genus.Clostridiumsensustricto1.id.1873	Inverse variance weighted	7	0.0156938	30.198	-0.0149197	0.0481131	0.756487	0.931876	0.041
	BioageAccel	genus.Clostridiumsensustricto1.id.1873	Maximum likelihood	7	0.0156938	30.198	-0.0155973	0.0494015	0.752212	0.702436
	BioageAccel	genus.Clostridiumsensustricto1.id.1873	MR Egger	7	0.0156938	30.198	0.0101405	0.112826	0.931874	0.858632
	BioageAccel	genus.Clostridiumsensustricto1.id.1873	Weighted median	7	0.0156938	30.198	0.0310164	0.0636466	0.62603	0.987669
	BioageAccel	genus.Clostridiumsensustricto1.id.1873	Weighted mode	7	0.0156938	30.198	0.0474292	0.102861	0.660969	0.993343
	BioageAccel	genus.Collinsella.id.815	Inverse variance weighted	9	0.0135149	20.1786	0.0705112	0.0582494	0.226085	0.880357	0.142
	BioageAccel	genus.Collinsella.id.815	Maximum likelihood	9	0.0135149	20.1786	0.0711587	0.0536425	0.184662	0.605606
	BioageAccel	genus.Collinsella.id.815	MR Egger	9	0.0135149	20.1786	0.111924	0.226862	0.63686	0.858632
	BioageAccel	genus.Collinsella.id.815	Weighted median	9	0.0135149	20.1786	0.0280247	0.0767176	0.71489	0.987669
	BioageAccel	genus.Collinsella.id.815	Weighted mode	9	0.0135149	20.1786	-0.0112614	0.130586	0.933397	0.993343
	BioageAccel	genus.Coprobacter.id.949	Inverse variance weighted	11	0.0401797	50.4395	-0.0141709	0.0399718	0.722947	0.917052	0.045
	BioageAccel	genus.Coprobacter.id.949	Maximum likelihood	11	0.0401797	50.4395	-0.0143736	0.0318699	0.651983	0.684798
	BioageAccel	genus.Coprobacter.id.949	MR Egger	11	0.0401797	50.4395	-0.043497	0.140015	0.763134	0.858632
	BioageAccel	genus.Coprobacter.id.949	Weighted median	11	0.0401797	50.4395	0.0111019	0.04612	0.809774	0.987669
	BioageAccel	genus.Coprobacter.id.949	Weighted mode	11	0.0401797	50.4395	0.0355212	0.069247	0.619117	0.993343
	BioageAccel	genus.Coprococcus1.id.11301	Inverse variance weighted	12	0.0212948	24.0301	-0.0252277	0.0429263	0.556735	0.880357	0.051
	BioageAccel	genus.Coprococcus1.id.11301	Maximum likelihood	12	0.0212948	24.0301	-0.026512	0.0437576	0.544592	0.660873
	BioageAccel	genus.Coprococcus1.id.11301	MR Egger	12	0.0212948	24.0301	0.114468	0.101923	0.28764	0.858632
	BioageAccel	genus.Coprococcus1.id.11301	Weighted median	12	0.0212948	24.0301	-0.0243233	0.0616577	0.693219	0.987669
	BioageAccel	genus.Coprococcus1.id.11301	Weighted mode	12	0.0212948	24.0301	-0.0229833	0.0835392	0.788323	0.993343
	BioageAccel	genus.Coprococcus2.id.11302	Inverse variance weighted	8	0.0154223	25.957	0.0333244	0.0497366	0.502846	0.880357	0.068
	BioageAccel	genus.Coprococcus2.id.11302	Maximum likelihood	8	0.0154223	25.957	0.0338862	0.0504089	0.50144	0.660873
	BioageAccel	genus.Coprococcus2.id.11302	MR Egger	8	0.0154223	25.957	0.0543633	0.389984	0.893696	0.858632
	BioageAccel	genus.Coprococcus2.id.11302	Weighted median	8	0.0154223	25.957	0.0675848	0.0630783	0.283971	0.987669
	BioageAccel	genus.Coprococcus2.id.11302	Weighted mode	8	0.0154223	25.957	0.0928108	0.102115	0.393625	0.993343
	BioageAccel	genus.Coprococcus3.id.11303	Inverse variance weighted	9	0.0133072	19.8644	-0.0529239	0.058093	0.362285	0.880357	0.09
	BioageAccel	genus.Coprococcus3.id.11303	Maximum likelihood	9	0.0133072	19.8644	-0.0555784	0.0539749	0.303147	0.605606
	BioageAccel	genus.Coprococcus3.id.11303	MR Egger	9	0.0133072	19.8644	-0.0716934	0.233882	0.768113	0.858632
	BioageAccel	genus.Coprococcus3.id.11303	Weighted median	9	0.0133072	19.8644	-0.0542172	0.0723666	0.453736	0.987669
	BioageAccel	genus.Coprococcus3.id.11303	Weighted mode	9	0.0133072	19.8644	-0.0587726	0.112941	0.616887	0.993343
	BioageAccel	genus.DefluviitaleaceaeUCG011.id.11287	Inverse variance weighted	9	0.0258984	39.1596	-0.0333559	0.036973	0.366967	0.880357	0.08
	BioageAccel	genus.DefluviitaleaceaeUCG011.id.11287	Maximum likelihood	9	0.0258984	39.1596	-0.0338784	0.0374874	0.366139	0.625735
	BioageAccel	genus.DefluviitaleaceaeUCG011.id.11287	MR Egger	9	0.0258984	39.1596	0.0537385	0.125026	0.68025	0.858632
	BioageAccel	genus.DefluviitaleaceaeUCG011.id.11287	Weighted median	9	0.0258984	39.1596	-0.0250499	0.0498544	0.615342	0.987669
	BioageAccel	genus.DefluviitaleaceaeUCG011.id.11287	Weighted mode	9	0.0258984	39.1596	-0.073574	0.075331	0.357335	0.993343
	BioageAccel	genus.Desulfovibrio.id.3173	Inverse variance weighted	10	0.0272146	37.0821	-0.0597486	0.0385986	0.121635	0.880357	0.156
	BioageAccel	genus.Desulfovibrio.id.3173	Maximum likelihood	10	0.0272146	37.0821	-0.0622605	0.0397088	0.116898	0.605606
	BioageAccel	genus.Desulfovibrio.id.3173	MR Egger	10	0.0272146	37.0821	-0.120321	0.113625	0.320554	0.858632
	BioageAccel	genus.Desulfovibrio.id.3173	Weighted median	10	0.0272146	37.0821	-0.086148	0.0537548	0.109021	0.987669
	BioageAccel	genus.Desulfovibrio.id.3173	Weighted mode	10	0.0272146	37.0821	-0.141999	0.09293	0.160857	0.993343
	BioageAccel	genus.Dialister.id.2183	Inverse variance weighted	11	0.0199241	24.4947	-0.0737608	0.0486701	0.129639	0.880357	0.156
	BioageAccel	genus.Dialister.id.2183	Maximum likelihood	11	0.0199241	24.4947	-0.0756241	0.0440893	0.0862994	0.605606
	BioageAccel	genus.Dialister.id.2183	MR Egger	11	0.0199241	24.4947	-0.228449	0.197086	0.27623	0.858632
	BioageAccel	genus.Dialister.id.2183	Weighted median	11	0.0199241	24.4947	-0.00908027	0.0612202	0.882089	0.987669
	BioageAccel	genus.Dialister.id.2183	Weighted mode	11	0.0199241	24.4947	0.00983391	0.0986089	0.922532	0.993343
	BioageAccel	genus.Dorea.id.1997	Inverse variance weighted	10	0.0137134	18.4298	-0.0214301	0.0644198	0.739389	0.928713	0.043
	BioageAccel	genus.Dorea.id.1997	Maximum likelihood	10	0.0137134	18.4298	-0.0230023	0.0533944	0.666614	0.685875
	BioageAccel	genus.Dorea.id.1997	MR Egger	10	0.0137134	18.4298	0.197829	0.169446	0.276623	0.858632
	BioageAccel	genus.Dorea.id.1997	Weighted median	10	0.0137134	18.4298	-0.0456757	0.0742082	0.538219	0.987669
	BioageAccel	genus.Dorea.id.1997	Weighted mode	10	0.0137134	18.4298	-0.0710827	0.121346	0.572415	0.993343
	BioageAccel	genus.Eggerthella.id.819	Inverse variance weighted	11	0.0433288	54.5719	0.0329033	0.0285879	0.249752	0.880357	0.097
	BioageAccel	genus.Eggerthella.id.819	Maximum likelihood	11	0.0433288	54.5719	0.0341271	0.0293213	0.244463	0.605606
	BioageAccel	genus.Eggerthella.id.819	MR Egger	11	0.0433288	54.5719	-0.0573889	0.13381	0.678091	0.858632
	BioageAccel	genus.Eggerthella.id.819	Weighted median	11	0.0433288	54.5719	0.0174628	0.0405737	0.666907	0.987669
	BioageAccel	genus.Eggerthella.id.819	Weighted mode	11	0.0433288	54.5719	0.00898582	0.0645993	0.892132	0.993343
	BioageAccel	genus.Eisenbergiella.id.11304	Inverse variance weighted	11	0.0410104	51.5269	0.0273206	0.0344245	0.427406	0.880357	0.076
	BioageAccel	genus.Eisenbergiella.id.11304	Maximum likelihood	11	0.0410104	51.5269	0.0284187	0.030947	0.35846	0.623174
	BioageAccel	genus.Eisenbergiella.id.11304	MR Egger	11	0.0410104	51.5269	0.153278	0.280566	0.598128	0.858632
	BioageAccel	genus.Eisenbergiella.id.11304	Weighted median	11	0.0410104	51.5269	-0.00489027	0.0421869	0.907717	0.987669
	BioageAccel	genus.Eisenbergiella.id.11304	Weighted mode	11	0.0410104	51.5269	-0.025001	0.071687	0.734507	0.993343
	BioageAccel	genus.Enterorhabdus.id.820	Inverse variance weighted	7	0.0246717	47.9101	0.0501727	0.0462295	0.277791	0.880357	0.158
	BioageAccel	genus.Enterorhabdus.id.820	Maximum likelihood	7	0.0246717	47.9101	0.0544631	0.0426631	0.201749	0.605606
	BioageAccel	genus.Enterorhabdus.id.820	MR Egger	7	0.0246717	47.9101	-0.11126	0.107444	0.347888	0.858632
	BioageAccel	genus.Enterorhabdus.id.820	Weighted median	7	0.0246717	47.9101	0.0655312	0.0570173	0.250423	0.987669
	BioageAccel	genus.Enterorhabdus.id.820	Weighted mode	7	0.0246717	47.9101	0.0702836	0.103722	0.523271	0.993343
	BioageAccel	genus.Erysipelatoclostridium.id.11381	Inverse variance weighted	15	0.0365985	33.5568	-0.0121008	0.0323157	0.708066	0.914304	0.038
	BioageAccel	genus.Erysipelatoclostridium.id.11381	Maximum likelihood	15	0.0365985	33.5568	-0.0122971	0.0329836	0.709278	0.694346
	BioageAccel	genus.Erysipelatoclostridium.id.11381	MR Egger	15	0.0365985	33.5568	0.0969397	0.125958	0.455284	0.858632
	BioageAccel	genus.Erysipelatoclostridium.id.11381	Weighted median	15	0.0365985	33.5568	0.0188098	0.0445301	0.672728	0.987669
	BioageAccel	genus.Erysipelatoclostridium.id.11381	Weighted mode	15	0.0365985	33.5568	0.0325285	0.0745338	0.669183	0.993343
	BioageAccel	genus.ErysipelotrichaceaeUCG003.id.11384	Inverse variance weighted	16	0.0296227	25.2783	-0.0270838	0.0365155	0.458265	0.880357	0.055
	BioageAccel	genus.ErysipelotrichaceaeUCG003.id.11384	Maximum likelihood	16	0.0296227	25.2783	-0.0275002	0.0372737	0.460641	0.660873
	BioageAccel	genus.ErysipelotrichaceaeUCG003.id.11384	MR Egger	16	0.0296227	25.2783	0.0412606	0.0990304	0.683255	0.858632
	BioageAccel	genus.ErysipelotrichaceaeUCG003.id.11384	Weighted median	16	0.0296227	25.2783	-0.0231922	0.0493941	0.638688	0.987669
	BioageAccel	genus.ErysipelotrichaceaeUCG003.id.11384	Weighted mode	16	0.0296227	25.2783	-0.00717143	0.0774814	0.927481	0.993343
	BioageAccel	genus.Escherichia.Shigella.id.3504	Inverse variance weighted	10	0.019586	26.4799	0.0295359	0.0432269	0.494432	0.880357	0.061
	BioageAccel	genus.Escherichia.Shigella.id.3504	Maximum likelihood	10	0.019586	26.4799	0.0301171	0.0437301	0.491009	0.660873
	BioageAccel	genus.Escherichia.Shigella.id.3504	MR Egger	10	0.019586	26.4799	-0.104851	0.120368	0.409087	0.858632
	BioageAccel	genus.Escherichia.Shigella.id.3504	Weighted median	10	0.019586	26.4799	0.0106388	0.0566855	0.851126	0.987669
	BioageAccel	genus.Escherichia.Shigella.id.3504	Weighted mode	10	0.019586	26.4799	0.0120534	0.0859922	0.891613	0.993343
	BioageAccel	genus.Faecalibacterium.id.2057	Inverse variance weighted	10	0.0216144	29.2829	0.0780509	0.0607046	0.198531	0.880357	0.219
	BioageAccel	genus.Faecalibacterium.id.2057	Maximum likelihood	10	0.0216144	29.2829	0.0845346	0.0457279	0.0645094	0.576781
	BioageAccel	genus.Faecalibacterium.id.2057	MR Egger	10	0.0216144	29.2829	0.180209	0.12053	0.173241	0.858632
	BioageAccel	genus.Faecalibacterium.id.2057	Weighted median	10	0.0216144	29.2829	0.0564711	0.0718079	0.431622	0.987669
	BioageAccel	genus.Faecalibacterium.id.2057	Weighted mode	10	0.0216144	29.2829	0.0132498	0.0905683	0.886912	0.993343
	BioageAccel	genus.FamilyXIIIAD3011group.id.11293	Inverse variance weighted	13	0.0211703	22.0474	0.0269649	0.0481359	0.575354	0.880357	0.053
	BioageAccel	genus.FamilyXIIIAD3011group.id.11293	Maximum likelihood	13	0.0211703	22.0474	0.0286011	0.0437537	0.513315	0.660873
	BioageAccel	genus.FamilyXIIIAD3011group.id.11293	MR Egger	13	0.0211703	22.0474	-0.19627	0.226763	0.405231	0.858632
	BioageAccel	genus.FamilyXIIIAD3011group.id.11293	Weighted median	13	0.0211703	22.0474	0.0263351	0.0598283	0.659808	0.987669
	BioageAccel	genus.FamilyXIIIAD3011group.id.11293	Weighted mode	13	0.0211703	22.0474	0.0712982	0.0906493	0.446813	0.993343
	BioageAccel	genus.FamilyXIIIUCG001.id.11294	Inverse variance weighted	8	0.0157052	26.4408	0.0417517	0.0487406	0.39166	0.880357	0.086
	BioageAccel	genus.FamilyXIIIUCG001.id.11294	Maximum likelihood	8	0.0157052	26.4408	0.043319	0.0499339	0.385653	0.640463
	BioageAccel	genus.FamilyXIIIUCG001.id.11294	MR Egger	8	0.0157052	26.4408	-0.00096445	0.134549	0.994513	0.874203
	BioageAccel	genus.FamilyXIIIUCG001.id.11294	Weighted median	8	0.0157052	26.4408	0.0449975	0.0684034	0.510651	0.987669
	BioageAccel	genus.FamilyXIIIUCG001.id.11294	Weighted mode	8	0.0157052	26.4408	-0.0520122	0.106003	0.638667	0.993343
	BioageAccel	genus.Flavonifractor.id.2059	Inverse variance weighted	5	0.011816	31.7107	0.0360561	0.057485	0.530511	0.880357	0.081
	BioageAccel	genus.Flavonifractor.id.2059	Maximum likelihood	5	0.011816	31.7107	0.0373936	0.0586629	0.523843	0.660873
	BioageAccel	genus.Flavonifractor.id.2059	MR Egger	5	0.011816	31.7107	-0.321321	0.23476	0.264569	0.858632
	BioageAccel	genus.Flavonifractor.id.2059	Weighted median	5	0.011816	31.7107	0.0702327	0.0789054	0.373419	0.987669
	BioageAccel	genus.Flavonifractor.id.2059	Weighted mode	5	0.011816	31.7107	0.0834235	0.0981192	0.443098	0.993343
	BioageAccel	genus.Fusicatenibacter.id.11305	Inverse variance weighted	18	0.0236231	17.8059	0.018542	0.0444164	0.676344	0.914304	0.04
	BioageAccel	genus.Fusicatenibacter.id.11305	Maximum likelihood	18	0.0236231	17.8059	0.0197475	0.0411378	0.631203	0.66995
	BioageAccel	genus.Fusicatenibacter.id.11305	MR Egger	18	0.0236231	17.8059	-0.0621861	0.181596	0.736475	0.858632
	BioageAccel	genus.Fusicatenibacter.id.11305	Weighted median	18	0.0236231	17.8059	0.0108328	0.0591642	0.854721	0.987669
	BioageAccel	genus.Fusicatenibacter.id.11305	Weighted mode	18	0.0236231	17.8059	0.0720433	0.117696	0.548563	0.993343
	BioageAccel	genus.Gordonibacter.id.821	Inverse variance weighted	12	0.0727583	86.6608	-0.0174125	0.0233678	0.456182	0.880357	0.062
	BioageAccel	genus.Gordonibacter.id.821	Maximum likelihood	12	0.0727583	86.6608	-0.0180127	0.0238433	0.449971	0.660873
	BioageAccel	genus.Gordonibacter.id.821	MR Egger	12	0.0727583	86.6608	0.0161818	0.0999882	0.874658	0.858632
	BioageAccel	genus.Gordonibacter.id.821	Weighted median	12	0.0727583	86.6608	-0.00125799	0.030792	0.967412	0.987669
	BioageAccel	genus.Gordonibacter.id.821	Weighted mode	12	0.0727583	86.6608	0.0184254	0.0562563	0.749419	0.993343
	BioageAccel	genus.Haemophilus.id.3698	Inverse variance weighted	9	0.029036	44.0458	0.0327531	0.0382438	0.391761	0.880357	0.086
	BioageAccel	genus.Haemophilus.id.3698	Maximum likelihood	9	0.029036	44.0458	0.0342441	0.0351772	0.330317	0.605606
	BioageAccel	genus.Haemophilus.id.3698	MR Egger	9	0.029036	44.0458	0.087214	0.0925663	0.377472	0.858632
	BioageAccel	genus.Haemophilus.id.3698	Weighted median	9	0.029036	44.0458	0.052894	0.0461041	0.251269	0.987669
	BioageAccel	genus.Haemophilus.id.3698	Weighted mode	9	0.029036	44.0458	0.0573082	0.0617718	0.380682	0.993343
	BioageAccel	genus.Holdemanella.id.11393	Inverse variance weighted	11	0.0387442	48.5648	-0.0225498	0.0315888	0.475318	0.880357	0.061
	BioageAccel	genus.Holdemanella.id.11393	Maximum likelihood	11	0.0387442	48.5648	-0.0235608	0.032364	0.466618	0.660873
	BioageAccel	genus.Holdemanella.id.11393	MR Egger	11	0.0387442	48.5648	0.112767	0.0903593	0.243527	0.858632
	BioageAccel	genus.Holdemanella.id.11393	Weighted median	11	0.0387442	48.5648	0.00615614	0.042136	0.883841	0.987669
	BioageAccel	genus.Holdemanella.id.11393	Weighted mode	11	0.0387442	48.5648	0.0368845	0.0626314	0.568983	0.993343
	BioageAccel	genus.Holdemania.id.2157	Inverse variance weighted	15	0.0405727	37.3548	0.0332694	0.0297862	0.264021	0.880357	0.08
	BioageAccel	genus.Holdemania.id.2157	Maximum likelihood	15	0.0405727	37.3548	0.0349744	0.0305042	0.25157	0.605606
	BioageAccel	genus.Holdemania.id.2157	MR Egger	15	0.0405727	37.3548	-0.0877941	0.0853831	0.32259	0.858632
	BioageAccel	genus.Holdemania.id.2157	Weighted median	15	0.0405727	37.3548	0.0607058	0.0398473	0.127644	0.987669
	BioageAccel	genus.Holdemania.id.2157	Weighted mode	15	0.0405727	37.3548	0.0627548	0.0630183	0.336239	0.993343
	BioageAccel	genus.Howardella.id.2000	Inverse variance weighted	10	0.0571114	80.2864	-0.00510873	0.0253244	0.840126	0.940728	0.033
	BioageAccel	genus.Howardella.id.2000	Maximum likelihood	10	0.0571114	80.2864	-0.00521748	0.0257229	0.839265	0.723286
	BioageAccel	genus.Howardella.id.2000	MR Egger	10	0.0571114	80.2864	-0.0575996	0.11336	0.625086	0.858632
	BioageAccel	genus.Howardella.id.2000	Weighted median	10	0.0571114	80.2864	-0.0012816	0.033533	0.969513	0.987669
	BioageAccel	genus.Howardella.id.2000	Weighted mode	10	0.0571114	80.2864	-0.0124972	0.0539856	0.82211	0.993343
	BioageAccel	genus.Hungatella.id.11306	Inverse variance weighted	5	0.0249905	67.9734	-0.0504257	0.0375772	0.179621	0.880357	0.192
	BioageAccel	genus.Hungatella.id.11306	Maximum likelihood	5	0.0249905	67.9734	-0.0517182	0.0384656	0.178776	0.605606
	BioageAccel	genus.Hungatella.id.11306	MR Egger	5	0.0249905	67.9734	-0.190363	0.237483	0.481408	0.858632
	BioageAccel	genus.Hungatella.id.11306	Weighted median	5	0.0249905	67.9734	-0.0254815	0.0484571	0.598987	0.987669
	BioageAccel	genus.Hungatella.id.11306	Weighted mode	5	0.0249905	67.9734	-0.00953053	0.0693865	0.897387	0.993343
	BioageAccel	genus.Intestinibacter.id.11345	Inverse variance weighted	15	0.0270588	24.5667	0.0460263	0.036435	0.206502	0.880357	0.091
	BioageAccel	genus.Intestinibacter.id.11345	Maximum likelihood	15	0.0270588	24.5667	0.0481772	0.0372538	0.195936	0.605606
	BioageAccel	genus.Intestinibacter.id.11345	MR Egger	15	0.0270588	24.5667	0.00817133	0.120513	0.946973	0.858632
	BioageAccel	genus.Intestinibacter.id.11345	Weighted median	15	0.0270588	24.5667	0.0537487	0.0504942	0.287123	0.987669
	BioageAccel	genus.Intestinibacter.id.11345	Weighted mode	15	0.0270588	24.5667	0.0417802	0.0946839	0.665764	0.993343
	BioageAccel	genus.Intestinimonas.id.2062	Inverse variance weighted	17	0.0389489	31.5828	0.0297222	0.0356707	0.40471	0.880357	0.066
	BioageAccel	genus.Intestinimonas.id.2062	Maximum likelihood	17	0.0389489	31.5828	0.0315938	0.0323533	0.328804	0.605606
	BioageAccel	genus.Intestinimonas.id.2062	MR Egger	17	0.0389489	31.5828	0.057524	0.0919959	0.541178	0.858632
	BioageAccel	genus.Intestinimonas.id.2062	Weighted median	17	0.0389489	31.5828	0.0124438	0.044366	0.77911	0.987669
	BioageAccel	genus.Intestinimonas.id.2062	Weighted mode	17	0.0389489	31.5828	0.00312637	0.0744569	0.967027	0.993343
	BioageAccel	genus.Lachnoclostridium.id.11308	Inverse variance weighted	13	0.0161175	16.6991	-0.00629732	0.0629103	0.920265	0.9771	0.029
	BioageAccel	genus.Lachnoclostridium.id.11308	Maximum likelihood	13	0.0161175	16.6991	-0.00683645	0.0510936	0.893559	0.74462
	BioageAccel	genus.Lachnoclostridium.id.11308	MR Egger	13	0.0161175	16.6991	-0.0597504	0.235007	0.803993	0.858632
	BioageAccel	genus.Lachnoclostridium.id.11308	Weighted median	13	0.0161175	16.6991	0.0107266	0.0691864	0.87679	0.987669
	BioageAccel	genus.Lachnoclostridium.id.11308	Weighted mode	13	0.0161175	16.6991	0.00788043	0.100952	0.939066	0.993343
	BioageAccel	genus.Lachnospira.id.2004	Inverse variance weighted	6	0.0081369	18.1287	-0.176453	0.0685596	0.0100612	0.429672	0.464
	BioageAccel	genus.Lachnospira.id.2004	Maximum likelihood	6	0.0081369	18.1287	-0.179205	0.0708766	0.0114583	0.231071
	BioageAccel	genus.Lachnospira.id.2004	MR Egger	6	0.0081369	18.1287	-0.555059	0.410564	0.247781	0.858632
	BioageAccel	genus.Lachnospira.id.2004	Weighted median	6	0.0081369	18.1287	-0.183171	0.0836743	0.0285899	0.987669
	BioageAccel	genus.Lachnospira.id.2004	Weighted mode	6	0.0081369	18.1287	-0.213486	0.123462	0.144345	0.993343
	BioageAccel	genus.LachnospiraceaeFCS020group.id.11314	Inverse variance weighted	12	0.021905	24.734	0.00645843	0.0485432	0.894158	0.962668	0.031
	BioageAccel	genus.LachnospiraceaeFCS020group.id.11314	Maximum likelihood	12	0.021905	24.734	0.00675732	0.0414184	0.870402	0.737514
	BioageAccel	genus.LachnospiraceaeFCS020group.id.11314	MR Egger	12	0.021905	24.734	0.14117	0.115662	0.25026	0.858632
	BioageAccel	genus.LachnospiraceaeFCS020group.id.11314	Weighted median	12	0.021905	24.734	-0.00146779	0.0589313	0.980129	0.987669
	BioageAccel	genus.LachnospiraceaeFCS020group.id.11314	Weighted mode	12	0.021905	24.734	-0.00243107	0.101262	0.981276	0.993343
	BioageAccel	genus.LachnospiraceaeNC2004group.id.11316	Inverse variance weighted	9	0.0317709	48.3306	-0.0400167	0.0393457	0.309128	0.880357	0.11
	BioageAccel	genus.LachnospiraceaeNC2004group.id.11316	Maximum likelihood	9	0.0317709	48.3306	-0.0400652	0.0356356	0.260884	0.605606
	BioageAccel	genus.LachnospiraceaeNC2004group.id.11316	MR Egger	9	0.0317709	48.3306	-0.205938	0.160702	0.240835	0.858632
	BioageAccel	genus.LachnospiraceaeNC2004group.id.11316	Weighted median	9	0.0317709	48.3306	0.00229046	0.0486374	0.962439	0.987669
	BioageAccel	genus.LachnospiraceaeNC2004group.id.11316	Weighted mode	9	0.0317709	48.3306	0.0331705	0.078948	0.685429	0.993343
	BioageAccel	genus.LachnospiraceaeND3007group.id.11317	Inverse variance weighted	3	0.00417836	18.5486	-0.0263272	0.0947807	0.78119	0.931876	0.049
	BioageAccel	genus.LachnospiraceaeND3007group.id.11317	Maximum likelihood	3	0.00417836	18.5486	-0.0267787	0.0956577	0.779521	0.702436
	BioageAccel	genus.LachnospiraceaeND3007group.id.11317	MR Egger	3	0.00417836	18.5486	-1.02224	1.59418	0.637007	0.858632
	BioageAccel	genus.LachnospiraceaeND3007group.id.11317	Weighted median	3	0.00417836	18.5486	-0.0511892	0.116317	0.659877	0.987669
	BioageAccel	genus.LachnospiraceaeND3007group.id.11317	Weighted mode	3	0.00417836	18.5486	-0.0807445	0.140179	0.622787	0.993343
	BioageAccel	genus.LachnospiraceaeNK4A136group.id.11319	Inverse variance weighted	15	0.0259864	23.567	0.013266	0.0418213	0.751087	0.931876	0.037
	BioageAccel	genus.LachnospiraceaeNK4A136group.id.11319	Maximum likelihood	15	0.0259864	23.567	0.0138158	0.0384526	0.719375	0.69746
	BioageAccel	genus.LachnospiraceaeNK4A136group.id.11319	MR Egger	15	0.0259864	23.567	0.0497622	0.0887133	0.584383	0.858632
	BioageAccel	genus.LachnospiraceaeNK4A136group.id.11319	Weighted median	15	0.0259864	23.567	-0.00339355	0.0550206	0.950819	0.987669
	BioageAccel	genus.LachnospiraceaeNK4A136group.id.11319	Weighted mode	15	0.0259864	23.567	-0.00861737	0.0673513	0.900011	0.993343
	BioageAccel	genus.LachnospiraceaeUCG001.id.11321	Inverse variance weighted	13	0.0304536	32.019	-4.07407e-05	0.0354226	0.999082	0.9771	0.025
	BioageAccel	genus.LachnospiraceaeUCG001.id.11321	Maximum likelihood	13	0.0304536	32.019	-4.07407e-05	0.03601	0.999097	0.769013
	BioageAccel	genus.LachnospiraceaeUCG001.id.11321	MR Egger	13	0.0304536	32.019	0.197743	0.157723	0.235929	0.858632
	BioageAccel	genus.LachnospiraceaeUCG001.id.11321	Weighted median	13	0.0304536	32.019	0.0238574	0.0471105	0.612567	0.987669
	BioageAccel	genus.LachnospiraceaeUCG001.id.11321	Weighted mode	13	0.0304536	32.019	0.0261159	0.0795963	0.748487	0.993343
	BioageAccel	genus.LachnospiraceaeUCG004.id.11324	Inverse variance weighted	12	0.0184005	20.7027	0.0509142	0.0485475	0.294293	0.880357	0.094
	BioageAccel	genus.LachnospiraceaeUCG004.id.11324	Maximum likelihood	12	0.0184005	20.7027	0.0533604	0.0455486	0.241397	0.605606
	BioageAccel	genus.LachnospiraceaeUCG004.id.11324	MR Egger	12	0.0184005	20.7027	0.0428284	0.191516	0.827549	0.858632
	BioageAccel	genus.LachnospiraceaeUCG004.id.11324	Weighted median	12	0.0184005	20.7027	0.074359	0.0634339	0.241106	0.987669
	BioageAccel	genus.LachnospiraceaeUCG004.id.11324	Weighted mode	12	0.0184005	20.7027	0.137313	0.125476	0.29719	0.993343
	BioageAccel	genus.LachnospiraceaeUCG008.id.11328	Inverse variance weighted	11	0.0382592	47.9327	0.019789	0.0316782	0.532177	0.880357	0.056
	BioageAccel	genus.LachnospiraceaeUCG008.id.11328	Maximum likelihood	11	0.0382592	47.9327	0.02013	0.031982	0.529076	0.660873
	BioageAccel	genus.LachnospiraceaeUCG008.id.11328	MR Egger	11	0.0382592	47.9327	0.0917901	0.160851	0.5822	0.858632
	BioageAccel	genus.LachnospiraceaeUCG008.id.11328	Weighted median	11	0.0382592	47.9327	0.0260552	0.0419124	0.534167	0.987669
	BioageAccel	genus.LachnospiraceaeUCG008.id.11328	Weighted mode	11	0.0382592	47.9327	0.0111927	0.0652227	0.867169	0.993343
	BioageAccel	genus.LachnospiraceaeUCG010.id.11330	Inverse variance weighted	10	0.0205263	27.7778	0.0526888	0.0461098	0.253171	0.880357	0.117
	BioageAccel	genus.LachnospiraceaeUCG010.id.11330	Maximum likelihood	10	0.0205263	27.7778	0.0553056	0.0441322	0.21014	0.605606
	BioageAccel	genus.LachnospiraceaeUCG010.id.11330	MR Egger	10	0.0205263	27.7778	0.0924095	0.127918	0.490618	0.858632
	BioageAccel	genus.LachnospiraceaeUCG010.id.11330	Weighted median	10	0.0205263	27.7778	0.0592508	0.059865	0.322302	0.987669
	BioageAccel	genus.LachnospiraceaeUCG010.id.11330	Weighted mode	10	0.0205263	27.7778	0.0846622	0.0830564	0.334662	0.993343
	BioageAccel	genus.Lactobacillus.id.1837	Inverse variance weighted	10	0.0351154	48.2394	0.0158743	0.0430415	0.712267	0.914304	0.048
	BioageAccel	genus.Lactobacillus.id.1837	Maximum likelihood	10	0.0351154	48.2394	0.0171124	0.0332083	0.60634	0.660873
	BioageAccel	genus.Lactobacillus.id.1837	MR Egger	10	0.0351154	48.2394	0.111088	0.127056	0.407423	0.858632
	BioageAccel	genus.Lactobacillus.id.1837	Weighted median	10	0.0351154	48.2394	0.0473051	0.0450157	0.293324	0.987669
	BioageAccel	genus.Lactobacillus.id.1837	Weighted mode	10	0.0351154	48.2394	0.0682099	0.0723507	0.370416	0.993343
	BioageAccel	genus.Lactococcus.id.1851	Inverse variance weighted	9	0.0464496	71.7477	-0.00590862	0.0370243	0.873206	0.948078	0.034
	BioageAccel	genus.Lactococcus.id.1851	Maximum likelihood	9	0.0464496	71.7477	-0.00628214	0.0287599	0.827091	0.718939
	BioageAccel	genus.Lactococcus.id.1851	MR Egger	9	0.0464496	71.7477	-0.298587	0.134073	0.061237	0.858632
	BioageAccel	genus.Lactococcus.id.1851	Weighted median	9	0.0464496	71.7477	-0.0280217	0.0381356	0.462468	0.987669
	BioageAccel	genus.Lactococcus.id.1851	Weighted mode	9	0.0464496	71.7477	-0.0220482	0.0518754	0.682021	0.993343
	BioageAccel	genus.Marvinbryantia.id.2005	Inverse variance weighted	10	0.0191124	25.8271	0.000765046	0.0669508	0.990883	0.9771	0.026
	BioageAccel	genus.Marvinbryantia.id.2005	Maximum likelihood	10	0.0191124	25.8271	0.000833853	0.0464645	0.985682	0.769013
	BioageAccel	genus.Marvinbryantia.id.2005	MR Egger	10	0.0191124	25.8271	-0.195421	0.267702	0.486216	0.858632
	BioageAccel	genus.Marvinbryantia.id.2005	Weighted median	10	0.0191124	25.8271	-0.0149731	0.0716585	0.834487	0.987669
	BioageAccel	genus.Marvinbryantia.id.2005	Weighted mode	10	0.0191124	25.8271	0.095294	0.129959	0.482059	0.993343
	BioageAccel	genus.Methanobrevibacter.id.123	Inverse variance weighted	6	0.0350457	80.2578	0.0168639	0.0316993	0.594727	0.880357	0.06
	BioageAccel	genus.Methanobrevibacter.id.123	Maximum likelihood	6	0.0350457	80.2578	0.0174166	0.0322674	0.589364	0.660873
	BioageAccel	genus.Methanobrevibacter.id.123	MR Egger	6	0.0350457	80.2578	-0.171954	0.115606	0.211116	0.858632
	BioageAccel	genus.Methanobrevibacter.id.123	Weighted median	6	0.0350457	80.2578	0.00895068	0.0394552	0.820535	0.987669
	BioageAccel	genus.Methanobrevibacter.id.123	Weighted mode	6	0.0350457	80.2578	0.00928014	0.0647012	0.891551	0.993343
	BioageAccel	genus.Odoribacter.id.952	Inverse variance weighted	7	0.0112336	21.5181	-0.0407375	0.0587351	0.487946	0.880357	0.072
	BioageAccel	genus.Odoribacter.id.952	Maximum likelihood	7	0.0112336	21.5181	-0.0417987	0.0596199	0.483249	0.660873
	BioageAccel	genus.Odoribacter.id.952	MR Egger	7	0.0112336	21.5181	-0.00154276	0.189438	0.993817	0.874203
	BioageAccel	genus.Odoribacter.id.952	Weighted median	7	0.0112336	21.5181	-0.0213706	0.078098	0.784362	0.987669
	BioageAccel	genus.Odoribacter.id.952	Weighted mode	7	0.0112336	21.5181	0.0630932	0.12128	0.621534	0.993343
	BioageAccel	genus.Olsenella.id.822	Inverse variance weighted	11	0.0640674	82.4797	0.0386586	0.0353408	0.274008	0.880357	0.155
	BioageAccel	genus.Olsenella.id.822	Maximum likelihood	11	0.0640674	82.4797	0.0422718	0.0255929	0.0985958	0.605606
	BioageAccel	genus.Olsenella.id.822	MR Egger	11	0.0640674	82.4797	0.100347	0.139354	0.489748	0.858632
	BioageAccel	genus.Olsenella.id.822	Weighted median	11	0.0640674	82.4797	0.0484732	0.0370516	0.190784	0.987669
	BioageAccel	genus.Olsenella.id.822	Weighted mode	11	0.0640674	82.4797	0.0642987	0.0524171	0.248043	0.993343
	BioageAccel	genus.Oscillibacter.id.2063	Inverse variance weighted	14	0.0374524	36.8279	0.0217874	0.0420812	0.604635	0.880357	0.055
	BioageAccel	genus.Oscillibacter.id.2063	Maximum likelihood	14	0.0374524	36.8279	0.0236314	0.0326367	0.46902	0.660873
	BioageAccel	genus.Oscillibacter.id.2063	MR Egger	14	0.0374524	36.8279	-0.0355086	0.157597	0.825527	0.858632
	BioageAccel	genus.Oscillibacter.id.2063	Weighted median	14	0.0374524	36.8279	0.00601558	0.0457703	0.895435	0.987669
	BioageAccel	genus.Oscillibacter.id.2063	Weighted mode	14	0.0374524	36.8279	-0.0300277	0.0802656	0.714357	0.993343
	BioageAccel	genus.Oscillospira.id.2064	Inverse variance weighted	8	0.0177607	29.9638	0.0139891	0.0626595	0.823337	0.940728	0.04
	BioageAccel	genus.Oscillospira.id.2064	Maximum likelihood	8	0.0177607	29.9638	0.0147041	0.0468269	0.753513	0.702436
	BioageAccel	genus.Oscillospira.id.2064	MR Egger	8	0.0177607	29.9638	0.282115	0.252221	0.306115	0.858632
	BioageAccel	genus.Oscillospira.id.2064	Weighted median	8	0.0177607	29.9638	0.0708133	0.0661679	0.284526	0.987669
	BioageAccel	genus.Oscillospira.id.2064	Weighted mode	8	0.0177607	29.9638	0.140264	0.09597	0.187257	0.993343
	BioageAccel	genus.Oxalobacter.id.2978	Inverse variance weighted	11	0.0599009	76.7739	0.0201379	0.0257312	0.433845	0.880357	0.068
	BioageAccel	genus.Oxalobacter.id.2978	Maximum likelihood	11	0.0599009	76.7739	0.0208818	0.0261058	0.423774	0.660873
	BioageAccel	genus.Oxalobacter.id.2978	MR Egger	11	0.0599009	76.7739	-0.0423645	0.118225	0.728353	0.858632
	BioageAccel	genus.Oxalobacter.id.2978	Weighted median	11	0.0599009	76.7739	0.00603917	0.033021	0.854885	0.987669
	BioageAccel	genus.Oxalobacter.id.2978	Weighted mode	11	0.0599009	76.7739	-0.0168945	0.0562143	0.769922	0.993343
	BioageAccel	genus.Parabacteroides.id.954	Inverse variance weighted	6	0.00923859	20.6061	-0.112042	0.0624965	0.0730082	0.880357	0.256
	BioageAccel	genus.Parabacteroides.id.954	Maximum likelihood	6	0.00923859	20.6061	-0.115344	0.0633493	0.0686428	0.576781
	BioageAccel	genus.Parabacteroides.id.954	MR Egger	6	0.00923859	20.6061	-0.392776	0.19002	0.107592	0.858632
	BioageAccel	genus.Parabacteroides.id.954	Weighted median	6	0.00923859	20.6061	-0.0596194	0.0836787	0.476168	0.987669
	BioageAccel	genus.Parabacteroides.id.954	Weighted mode	6	0.00923859	20.6061	0.00888906	0.134203	0.949757	0.993343
	BioageAccel	genus.Paraprevotella.id.962	Inverse variance weighted	13	0.043972	46.886	-0.0107715	0.0293528	0.713644	0.914304	0.039
	BioageAccel	genus.Paraprevotella.id.962	Maximum likelihood	13	0.043972	46.886	-0.0113474	0.0294953	0.700447	0.692424
	BioageAccel	genus.Paraprevotella.id.962	MR Egger	13	0.043972	46.886	0.0904883	0.095187	0.362209	0.858632
	BioageAccel	genus.Paraprevotella.id.962	Weighted median	13	0.043972	46.886	0.0251399	0.0385207	0.513993	0.987669
	BioageAccel	genus.Paraprevotella.id.962	Weighted mode	13	0.043972	46.886	0.0488538	0.0644757	0.463246	0.993343
	BioageAccel	genus.Parasutterella.id.2892	Inverse variance weighted	15	0.0328883	30.0393	-0.0378425	0.0421331	0.369097	0.880357	0.079
	BioageAccel	genus.Parasutterella.id.2892	Maximum likelihood	15	0.0328883	30.0393	-0.0392848	0.0350006	0.261691	0.605606
	BioageAccel	genus.Parasutterella.id.2892	MR Egger	15	0.0328883	30.0393	0.199264	0.112249	0.0992668	0.858632
	BioageAccel	genus.Parasutterella.id.2892	Weighted median	15	0.0328883	30.0393	-0.0682114	0.0511929	0.182716	0.987669
	BioageAccel	genus.Parasutterella.id.2892	Weighted mode	15	0.0328883	30.0393	-0.136564	0.135579	0.330902	0.993343
	BioageAccel	genus.Peptococcus.id.2037	Inverse variance weighted	12	0.0481542	55.8728	0.0153367	0.0350393	0.661604	0.911432	0.049
	BioageAccel	genus.Peptococcus.id.2037	Maximum likelihood	12	0.0481542	55.8728	0.0167238	0.0286036	0.558766	0.660873
	BioageAccel	genus.Peptococcus.id.2037	MR Egger	12	0.0481542	55.8728	0.0458462	0.145113	0.758548	0.858632
	BioageAccel	genus.Peptococcus.id.2037	Weighted median	12	0.0481542	55.8728	-0.0106315	0.0400984	0.790906	0.987669
	BioageAccel	genus.Peptococcus.id.2037	Weighted mode	12	0.0481542	55.8728	-0.0206106	0.0647058	0.756051	0.993343
	BioageAccel	genus.Phascolarctobacterium.id.2168	Inverse variance weighted	10	0.020599	27.8782	0.0314395	0.0423563	0.457929	0.880357	0.066
	BioageAccel	genus.Phascolarctobacterium.id.2168	Maximum likelihood	10	0.020599	27.8782	0.0322929	0.0429345	0.451965	0.660873
	BioageAccel	genus.Phascolarctobacterium.id.2168	MR Egger	10	0.020599	27.8782	0.0187192	0.194782	0.925803	0.858632
	BioageAccel	genus.Phascolarctobacterium.id.2168	Weighted median	10	0.020599	27.8782	0.0090022	0.0557137	0.871637	0.987669
	BioageAccel	genus.Phascolarctobacterium.id.2168	Weighted mode	10	0.020599	27.8782	-0.00154245	0.0906564	0.986797	0.993343
	BioageAccel	genus.Prevotella7.id.11182	Inverse variance weighted	11	0.0682853	88.3077	-0.00926974	0.0249336	0.710059	0.914304	0.042
	BioageAccel	genus.Prevotella7.id.11182	Maximum likelihood	11	0.0682853	88.3077	-0.00968865	0.0240475	0.687025	0.692424
	BioageAccel	genus.Prevotella7.id.11182	MR Egger	11	0.0682853	88.3077	0.0946257	0.152961	0.551497	0.858632
	BioageAccel	genus.Prevotella7.id.11182	Weighted median	11	0.0682853	88.3077	-0.0279918	0.0332301	0.399585	0.987669
	BioageAccel	genus.Prevotella7.id.11182	Weighted mode	11	0.0682853	88.3077	-0.0312049	0.0561238	0.590432	0.993343
	BioageAccel	genus.Prevotella9.id.11183	Inverse variance weighted	14	0.0364375	35.7922	-0.0281258	0.034749	0.418286	0.880357	0.065
	BioageAccel	genus.Prevotella9.id.11183	Maximum likelihood	14	0.0364375	35.7922	-0.028637	0.0331358	0.38746	0.640463
	BioageAccel	genus.Prevotella9.id.11183	MR Egger	14	0.0364375	35.7922	-0.0299901	0.103811	0.777594	0.858632
	BioageAccel	genus.Prevotella9.id.11183	Weighted median	14	0.0364375	35.7922	0.0276938	0.0478173	0.562482	0.987669
	BioageAccel	genus.Prevotella9.id.11183	Weighted mode	14	0.0364375	35.7922	0.0728926	0.103861	0.495161	0.993343
	BioageAccel	genus.RikenellaceaeRC9gutgroup.id.11191	Inverse variance weighted	11	0.0718087	93.2167	-0.000636557	0.0374132	0.986425	0.9771	0.026
	BioageAccel	genus.RikenellaceaeRC9gutgroup.id.11191	Maximum likelihood	11	0.0718087	93.2167	-0.0007074	0.024359	0.976832	0.769013
	BioageAccel	genus.RikenellaceaeRC9gutgroup.id.11191	MR Egger	11	0.0718087	93.2167	-0.00588373	0.245489	0.981402	0.874203
	BioageAccel	genus.RikenellaceaeRC9gutgroup.id.11191	Weighted median	11	0.0718087	93.2167	-0.00291423	0.0382875	0.939328	0.987669
	BioageAccel	genus.RikenellaceaeRC9gutgroup.id.11191	Weighted mode	11	0.0718087	93.2167	-0.00864077	0.0724153	0.907383	0.993343
	BioageAccel	genus.Romboutsia.id.11347	Inverse variance weighted	13	0.0260826	27.3002	0.0381545	0.0433777	0.379082	0.880357	0.079
	BioageAccel	genus.Romboutsia.id.11347	Maximum likelihood	13	0.0260826	27.3002	0.0407082	0.0394238	0.301801	0.605606
	BioageAccel	genus.Romboutsia.id.11347	MR Egger	13	0.0260826	27.3002	0.096652	0.112901	0.410216	0.858632
	BioageAccel	genus.Romboutsia.id.11347	Weighted median	13	0.0260826	27.3002	0.0318491	0.0540393	0.555614	0.987669
	BioageAccel	genus.Romboutsia.id.11347	Weighted mode	13	0.0260826	27.3002	0.0154207	0.0851418	0.859298	0.993343
	BioageAccel	genus.Roseburia.id.2012	Inverse variance weighted	14	0.0199214	19.2389	-0.0818885	0.0442913	0.0644781	0.880357	0.152
	BioageAccel	genus.Roseburia.id.2012	Maximum likelihood	14	0.0199214	19.2389	-0.0832922	0.0457001	0.0683668	0.576781
	BioageAccel	genus.Roseburia.id.2012	MR Egger	14	0.0199214	19.2389	0.0391274	0.128265	0.765553	0.858632
	BioageAccel	genus.Roseburia.id.2012	Weighted median	14	0.0199214	19.2389	-0.0252644	0.0639431	0.692763	0.987669
	BioageAccel	genus.Roseburia.id.2012	Weighted mode	14	0.0199214	19.2389	0.00875461	0.0845293	0.919092	0.993343
	BioageAccel	genus.Ruminiclostridium5.id.11355	Inverse variance weighted	11	0.0132526	16.1827	-0.00118068	0.0528691	0.982183	0.9771	0.026
	BioageAccel	genus.Ruminiclostridium5.id.11355	Maximum likelihood	11	0.0132526	16.1827	-0.00117486	0.0532903	0.982411	0.769013
	BioageAccel	genus.Ruminiclostridium5.id.11355	MR Egger	11	0.0132526	16.1827	0.0118601	0.218019	0.957805	0.861669
	BioageAccel	genus.Ruminiclostridium5.id.11355	Weighted median	11	0.0132526	16.1827	-0.0320374	0.0699396	0.646901	0.987669
	BioageAccel	genus.Ruminiclostridium5.id.11355	Weighted mode	11	0.0132526	16.1827	-0.0627299	0.115516	0.598997	0.993343
	BioageAccel	genus.Ruminiclostridium6.id.11356	Inverse variance weighted	16	0.0311302	26.606	-0.0172189	0.0345711	0.618432	0.880357	0.042
	BioageAccel	genus.Ruminiclostridium6.id.11356	Maximum likelihood	16	0.0311302	26.606	-0.0176344	0.035171	0.616097	0.660873
	BioageAccel	genus.Ruminiclostridium6.id.11356	MR Egger	16	0.0311302	26.606	0.0265167	0.0862516	0.763038	0.858632
	BioageAccel	genus.Ruminiclostridium6.id.11356	Weighted median	16	0.0311302	26.606	0.00353878	0.0488978	0.942307	0.987669
	BioageAccel	genus.Ruminiclostridium6.id.11356	Weighted mode	16	0.0311302	26.606	0.0561887	0.0797735	0.492005	0.993343
	BioageAccel	genus.Ruminiclostridium9.id.11357	Inverse variance weighted	9	0.011901	17.7399	-0.0730989	0.0620166	0.238518	0.880357	0.124
	BioageAccel	genus.Ruminiclostridium9.id.11357	Maximum likelihood	9	0.011901	17.7399	-0.0771021	0.0581975	0.185226	0.605606
	BioageAccel	genus.Ruminiclostridium9.id.11357	MR Egger	9	0.011901	17.7399	-0.0451653	0.280926	0.876814	0.858632
	BioageAccel	genus.Ruminiclostridium9.id.11357	Weighted median	9	0.011901	17.7399	-0.0851821	0.0766317	0.26632	0.987669
	BioageAccel	genus.Ruminiclostridium9.id.11357	Weighted mode	9	0.011901	17.7399	-0.141084	0.129271	0.30688	0.993343
	BioageAccel	genus.RuminococcaceaeNK4A214group.id.11358	Inverse variance weighted	13	0.0195187	20.2931	-0.00825172	0.0440615	0.851443	0.940728	0.031
	BioageAccel	genus.RuminococcaceaeNK4A214group.id.11358	Maximum likelihood	13	0.0195187	20.2931	-0.00833563	0.0443414	0.850886	0.727087
	BioageAccel	genus.RuminococcaceaeNK4A214group.id.11358	MR Egger	13	0.0195187	20.2931	0.0219912	0.152999	0.88831	0.858632
	BioageAccel	genus.RuminococcaceaeNK4A214group.id.11358	Weighted median	13	0.0195187	20.2931	0.0145264	0.0577171	0.801287	0.987669
	BioageAccel	genus.RuminococcaceaeNK4A214group.id.11358	Weighted mode	13	0.0195187	20.2931	0.0339506	0.0911899	0.716157	0.993343
	BioageAccel	genus.RuminococcaceaeUCG002.id.11360	Inverse variance weighted	21	0.0324192	21.1308	0.0354383	0.0336749	0.292632	0.880357	0.065
	BioageAccel	genus.RuminococcaceaeUCG002.id.11360	Maximum likelihood	21	0.0324192	21.1308	0.0370609	0.0345254	0.283075	0.605606
	BioageAccel	genus.RuminococcaceaeUCG002.id.11360	MR Egger	21	0.0324192	21.1308	0.145132	0.0909171	0.126917	0.858632
	BioageAccel	genus.RuminococcaceaeUCG002.id.11360	Weighted median	21	0.0324192	21.1308	0.0391979	0.0476945	0.411161	0.987669
	BioageAccel	genus.RuminococcaceaeUCG002.id.11360	Weighted mode	21	0.0324192	21.1308	-0.0884717	0.108874	0.426011	0.993343
	BioageAccel	genus.RuminococcaceaeUCG003.id.11361	Inverse variance weighted	12	0.0201052	22.6601	0.0254925	0.0444233	0.566067	0.880357	0.052
	BioageAccel	genus.RuminococcaceaeUCG003.id.11361	Maximum likelihood	12	0.0201052	22.6601	0.0268519	0.0443572	0.544942	0.660873
	BioageAccel	genus.RuminococcaceaeUCG003.id.11361	MR Egger	12	0.0201052	22.6601	0.306244	0.144118	0.0595247	0.858632
	BioageAccel	genus.RuminococcaceaeUCG003.id.11361	Weighted median	12	0.0201052	22.6601	0.0237956	0.063564	0.708139	0.987669
	BioageAccel	genus.RuminococcaceaeUCG003.id.11361	Weighted mode	12	0.0201052	22.6601	-0.0594148	0.127714	0.65085	0.993343
	BioageAccel	genus.RuminococcaceaeUCG004.id.11362	Inverse variance weighted	11	0.0270041	33.4405	-0.0270745	0.0436398	0.534989	0.880357	0.061
	BioageAccel	genus.RuminococcaceaeUCG004.id.11362	Maximum likelihood	11	0.0270041	33.4405	-0.0282832	0.0402421	0.482164	0.660873
	BioageAccel	genus.RuminococcaceaeUCG004.id.11362	MR Egger	11	0.0270041	33.4405	0.179221	0.237111	0.469058	0.858632
	BioageAccel	genus.RuminococcaceaeUCG004.id.11362	Weighted median	11	0.0270041	33.4405	-0.0407689	0.0544747	0.454219	0.987669
	BioageAccel	genus.RuminococcaceaeUCG004.id.11362	Weighted mode	11	0.0270041	33.4405	0.0602826	0.0909759	0.522551	0.993343
	BioageAccel	genus.RuminococcaceaeUCG005.id.11363	Inverse variance weighted	14	0.0219376	21.2296	-0.0394849	0.0455387	0.385908	0.880357	0.07
	BioageAccel	genus.RuminococcaceaeUCG005.id.11363	Maximum likelihood	14	0.0219376	21.2296	-0.0401671	0.0412632	0.330336	0.605606
	BioageAccel	genus.RuminococcaceaeUCG005.id.11363	MR Egger	14	0.0219376	21.2296	0.110305	0.126182	0.399181	0.858632
	BioageAccel	genus.RuminococcaceaeUCG005.id.11363	Weighted median	14	0.0219376	21.2296	-0.0176634	0.0574163	0.758358	0.987669
	BioageAccel	genus.RuminococcaceaeUCG005.id.11363	Weighted mode	14	0.0219376	21.2296	-0.0106522	0.0853308	0.902565	0.993343
	BioageAccel	genus.RuminococcaceaeUCG009.id.11366	Inverse variance weighted	12	0.0352695	40.3763	-0.0190846	0.0355044	0.590904	0.880357	0.051
	BioageAccel	genus.RuminococcaceaeUCG009.id.11366	Maximum likelihood	12	0.0352695	40.3763	-0.019465	0.0340229	0.567244	0.660873
	BioageAccel	genus.RuminococcaceaeUCG009.id.11366	MR Egger	12	0.0352695	40.3763	0.289313	0.144279	0.072751	0.858632
	BioageAccel	genus.RuminococcaceaeUCG009.id.11366	Weighted median	12	0.0352695	40.3763	-0.0234718	0.0465943	0.614438	0.987669
	BioageAccel	genus.RuminococcaceaeUCG009.id.11366	Weighted mode	12	0.0352695	40.3763	-0.123451	0.0910479	0.202315	0.993343
	BioageAccel	genus.RuminococcaceaeUCG010.id.11367	Inverse variance weighted	6	0.0115784	25.8861	-0.016626	0.0763353	0.827583	0.940728	0.042
	BioageAccel	genus.RuminococcaceaeUCG010.id.11367	Maximum likelihood	6	0.0115784	25.8861	-0.0178539	0.0596446	0.764683	0.702436
	BioageAccel	genus.RuminococcaceaeUCG010.id.11367	MR Egger	6	0.0115784	25.8861	0.142313	0.265201	0.619984	0.858632
	BioageAccel	genus.RuminococcaceaeUCG010.id.11367	Weighted median	6	0.0115784	25.8861	0.0811034	0.0764449	0.288717	0.987669
	BioageAccel	genus.RuminococcaceaeUCG010.id.11367	Weighted mode	6	0.0115784	25.8861	0.101131	0.10685	0.387365	0.993343
	BioageAccel	genus.RuminococcaceaeUCG011.id.11368	Inverse variance weighted	8	0.0490123	85.4055	0.00358978	0.0413286	0.930783	0.9771	0.031
	BioageAccel	genus.RuminococcaceaeUCG011.id.11368	Maximum likelihood	8	0.0490123	85.4055	0.00394191	0.0286196	0.89045	0.74462
	BioageAccel	genus.RuminococcaceaeUCG011.id.11368	MR Egger	8	0.0490123	85.4055	0.217455	0.21327	0.347247	0.858632
	BioageAccel	genus.RuminococcaceaeUCG011.id.11368	Weighted median	8	0.0490123	85.4055	0.0211982	0.0407849	0.603234	0.987669
	BioageAccel	genus.RuminococcaceaeUCG011.id.11368	Weighted mode	8	0.0490123	85.4055	0.0812286	0.0774764	0.329285	0.993343
	BioageAccel	genus.RuminococcaceaeUCG013.id.11370	Inverse variance weighted	12	0.0171806	19.3062	-0.0633922	0.0445142	0.15442	0.880357	0.109
	BioageAccel	genus.RuminococcaceaeUCG013.id.11370	Maximum likelihood	12	0.0171806	19.3062	-0.065736	0.0454871	0.148414	0.605606
	BioageAccel	genus.RuminococcaceaeUCG013.id.11370	MR Egger	12	0.0171806	19.3062	-0.0137335	0.12324	0.913474	0.858632
	BioageAccel	genus.RuminococcaceaeUCG013.id.11370	Weighted median	12	0.0171806	19.3062	-0.0590643	0.0611072	0.33376	0.987669
	BioageAccel	genus.RuminococcaceaeUCG013.id.11370	Weighted mode	12	0.0171806	19.3062	-0.0426886	0.0792915	0.601042	0.993343
	BioageAccel	genus.RuminococcaceaeUCG014.id.11371	Inverse variance weighted	11	0.0201588	24.7893	0.0555904	0.0568523	0.328171	0.880357	0.117
	BioageAccel	genus.RuminococcaceaeUCG014.id.11371	Maximum likelihood	11	0.0201588	24.7893	0.061638	0.0458062	0.178424	0.605606
	BioageAccel	genus.RuminococcaceaeUCG014.id.11371	MR Egger	11	0.0201588	24.7893	0.0181087	0.163401	0.914188	0.858632
	BioageAccel	genus.RuminococcaceaeUCG014.id.11371	Weighted median	11	0.0201588	24.7893	0.0595901	0.065023	0.359433	0.987669
	BioageAccel	genus.RuminococcaceaeUCG014.id.11371	Weighted mode	11	0.0201588	24.7893	0.0553397	0.0839802	0.524803	0.993343
	BioageAccel	genus.Ruminococcus1.id.11373	Inverse variance weighted	10	0.0152528	20.5307	-0.01761	0.0991956	0.859094	0.940728	0.04
	BioageAccel	genus.Ruminococcus1.id.11373	Maximum likelihood	10	0.0152528	20.5307	-0.0207893	0.0535537	0.697871	0.692424
	BioageAccel	genus.Ruminococcus1.id.11373	MR Egger	10	0.0152528	20.5307	0.307087	0.253284	0.259939	0.858632
	BioageAccel	genus.Ruminococcus1.id.11373	Weighted median	10	0.0152528	20.5307	0.0044412	0.0780734	0.954637	0.987669
	BioageAccel	genus.Ruminococcus1.id.11373	Weighted mode	10	0.0152528	20.5307	0.000859445	0.100186	0.993343	0.993343
	BioageAccel	genus.Ruminococcus2.id.11374	Inverse variance weighted	15	0.0275644	25.0387	0.0393881	0.0392789	0.315967	0.880357	0.078
	BioageAccel	genus.Ruminococcus2.id.11374	Maximum likelihood	15	0.0275644	25.0387	0.0399763	0.0396785	0.313691	0.605606
	BioageAccel	genus.Ruminococcus2.id.11374	MR Egger	15	0.0275644	25.0387	-0.0106153	0.106107	0.921837	0.858632
	BioageAccel	genus.Ruminococcus2.id.11374	Weighted median	15	0.0275644	25.0387	0.0198664	0.0506781	0.69505	0.987669
	BioageAccel	genus.Ruminococcus2.id.11374	Weighted mode	15	0.0275644	25.0387	0.00647165	0.0750357	0.932491	0.993343
	BioageAccel	genus.Sellimonas.id.14369	Inverse variance weighted	9	0.0657534	103.664	0.0627791	0.0267339	0.0188594	0.483244	0.412
	BioageAccel	genus.Sellimonas.id.14369	Maximum likelihood	9	0.0657534	103.664	0.0639674	0.0251949	0.0111201	0.231071
	BioageAccel	genus.Sellimonas.id.14369	MR Egger	9	0.0657534	103.664	0.210184	0.149376	0.202217	0.858632
	BioageAccel	genus.Sellimonas.id.14369	Weighted median	9	0.0657534	103.664	0.0400051	0.0343674	0.244407	0.987669
	BioageAccel	genus.Sellimonas.id.14369	Weighted mode	9	0.0657534	103.664	0.0427613	0.0503578	0.420481	0.993343
	BioageAccel	genus.Senegalimassilia.id.11160	Inverse variance weighted	5	0.0163228	44.0064	0.0191924	0.0475495	0.686484	0.914304	0.053
	BioageAccel	genus.Senegalimassilia.id.11160	Maximum likelihood	5	0.0163228	44.0064	0.0198232	0.0483771	0.681978	0.692424
	BioageAccel	genus.Senegalimassilia.id.11160	MR Egger	5	0.0163228	44.0064	0.0581399	0.173174	0.759182	0.858632
	BioageAccel	genus.Senegalimassilia.id.11160	Weighted median	5	0.0163228	44.0064	0.0338183	0.0600423	0.573271	0.987669
	BioageAccel	genus.Senegalimassilia.id.11160	Weighted mode	5	0.0163228	44.0064	0.0338295	0.0889556	0.723058	0.993343
	BioageAccel	genus.Slackia.id.825	Inverse variance weighted	6	0.0213183	48.136	0.0237149	0.0419441	0.571807	0.880357	0.065
	BioageAccel	genus.Slackia.id.825	Maximum likelihood	6	0.0213183	48.136	0.0237988	0.0420655	0.57156	0.660873
	BioageAccel	genus.Slackia.id.825	MR Egger	6	0.0213183	48.136	-0.0221916	0.253989	0.934575	0.858632
	BioageAccel	genus.Slackia.id.825	Weighted median	6	0.0213183	48.136	0.0184017	0.048934	0.706879	0.987669
	BioageAccel	genus.Slackia.id.825	Weighted mode	6	0.0213183	48.136	0.0020289	0.0700421	0.978012	0.993343
	BioageAccel	genus.Streptococcus.id.1853	Inverse variance weighted	15	0.0214989	19.408	0.162687	0.0418558	0.000101559	0.0130115	0.555
	BioageAccel	genus.Streptococcus.id.1853	Maximum likelihood	15	0.0214989	19.408	0.1657	0.0434132	0.000135192	0.0136317
	BioageAccel	genus.Streptococcus.id.1853	MR Egger	15	0.0214989	19.408	0.138605	0.158954	0.399036	0.858632
	BioageAccel	genus.Streptococcus.id.1853	Weighted median	15	0.0214989	19.408	0.105229	0.0598841	0.0788822	0.987669
	BioageAccel	genus.Streptococcus.id.1853	Weighted mode	15	0.0214989	19.408	0.0810741	0.109885	0.472817	0.993343
	BioageAccel	genus.Subdoligranulum.id.2070	Inverse variance weighted	11	0.0144603	17.679	-0.0658966	0.0689328	0.339095	0.880357	0.109
	BioageAccel	genus.Subdoligranulum.id.2070	Maximum likelihood	11	0.0144603	17.679	-0.0667138	0.0523155	0.202231	0.605606
	BioageAccel	genus.Subdoligranulum.id.2070	MR Egger	11	0.0144603	17.679	0.188804	0.166395	0.285829	0.858632
	BioageAccel	genus.Subdoligranulum.id.2070	Weighted median	11	0.0144603	17.679	-0.0478361	0.0705668	0.497845	0.987669
	BioageAccel	genus.Subdoligranulum.id.2070	Weighted mode	11	0.0144603	17.679	-0.0281342	0.102216	0.788733	0.993343
	BioageAccel	genus.Sutterella.id.2896	Inverse variance weighted	12	0.0197081	22.2036	-0.0441091	0.0564195	0.434328	0.880357	0.079
	BioageAccel	genus.Sutterella.id.2896	Maximum likelihood	12	0.0197081	22.2036	-0.0468184	0.0445012	0.292768	0.605606
	BioageAccel	genus.Sutterella.id.2896	MR Egger	12	0.0197081	22.2036	-0.132419	0.274495	0.6399	0.858632
	BioageAccel	genus.Sutterella.id.2896	Weighted median	12	0.0197081	22.2036	-0.117579	0.062328	0.0592336	0.987669
	BioageAccel	genus.Sutterella.id.2896	Weighted mode	12	0.0197081	22.2036	-0.133247	0.0870324	0.154007	0.993343
	BioageAccel	genus.Terrisporobacter.id.11348	Inverse variance weighted	5	0.0182489	49.2957	0.0700122	0.0738297	0.34298	0.880357	0.279
	BioageAccel	genus.Terrisporobacter.id.11348	Maximum likelihood	5	0.0182489	49.2957	0.0780499	0.0486007	0.108287	0.605606
	BioageAccel	genus.Terrisporobacter.id.11348	MR Egger	5	0.0182489	49.2957	-0.183264	0.171362	0.363268	0.858632
	BioageAccel	genus.Terrisporobacter.id.11348	Weighted median	5	0.0182489	49.2957	0.0192786	0.062652	0.758304	0.987669
	BioageAccel	genus.Terrisporobacter.id.11348	Weighted mode	5	0.0182489	49.2957	-0.0248392	0.0812196	0.774992	0.993343
	BioageAccel	genus.Turicibacter.id.2162	Inverse variance weighted	10	0.0240521	32.6667	-0.000430683	0.0539708	0.993633	0.9771	0.025
	BioageAccel	genus.Turicibacter.id.2162	Maximum likelihood	10	0.0240521	32.6667	-0.000420054	0.0400508	0.991632	0.769013
	BioageAccel	genus.Turicibacter.id.2162	MR Egger	10	0.0240521	32.6667	0.192591	0.231788	0.430132	0.858632
	BioageAccel	genus.Turicibacter.id.2162	Weighted median	10	0.0240521	32.6667	-0.0189649	0.0561001	0.735322	0.987669
	BioageAccel	genus.Turicibacter.id.2162	Weighted mode	10	0.0240521	32.6667	-0.030372	0.100047	0.76835	0.993343
	BioageAccel	genus.Tyzzerella3.id.11335	Inverse variance weighted	12	0.0537935	62.788	-0.0265209	0.0367126	0.470053	0.880357	0.079
	BioageAccel	genus.Tyzzerella3.id.11335	Maximum likelihood	12	0.0537935	62.788	-0.0286053	0.0270102	0.289576	0.605606
	BioageAccel	genus.Tyzzerella3.id.11335	MR Egger	12	0.0537935	62.788	-0.163386	0.242553	0.515827	0.858632
[truncated: 73 more rows]

## Sheet: Table_S4
	Supplementary Table 4. Full result of MR estimates for the association between gut microbiota and PhenoageAccel
[truncated: 657 more rows]

[truncated: 17 more sheets: Table_S5, Table_S6, Table_S7, Table_S8, Table_S9, Table_S10, Table_S11, Table_S12, Table_S13, Table_S14, Table_S15, Table_S16, Table_S17, Table_S18, Table_S19, Table_S20, Table_S21]
